# Supplementary material for: How well does NamSor perform in predicting the country of origin and ethnicity of individuals based on their first and last names?
Source: PLoS One. 2023 Nov 16;18(11):e0294562. doi: 10.1371/journal.pone.0294562 (PMC10653483; doi:10.1371/journal.pone.0294562)
Supplement: S4 Table — (XLS) [file pone.0294562.s004.xls]

## Sheet: Sheet1
firstName	lastName	country_affiliation	country_origin	prob_inference
Kentaro	Hayashi	Japan	Japan	0.98758
Hidefumi	Kojima	Japan	Japan	0.98758
Mitsumasa	Koyanagi	Japan	Japan	0.98758
Yujiro	Tanaka	Japan	Japan	0.98758
Atsushi	Yamada	Japan	Japan	0.98758
Hanako	Nishikawa	Japan	Japan	0.98758
Shogo	Amemori	Japan	Japan	0.924084
Saori	Yonebayashi	Japan	Japan	0.98758
Kiyoshi	Shikino	Japan	Japan	0.986814
Yusuke	Kawamura	Japan	Japan	0.98758
Emi	Matsuura	Japan	Japan	0.790173
Nobuyoshi	Komuro	Japan	Japan	0.986047
Keisuke	Yoshida	Japan	Japan	0.98758
Maki	Sotozono	Japan	Japan	0.907525
Akira	Iyoda	Japan	Japan	0.899704
Shohei	Yoshimoto	Japan	Japan	0.98758
Hiroaki	Okawa	Japan	Japan	0.98758
Yasuhiro	Takahashi	Japan	Japan	0.98758
Kazuki	Abe	Japan	Japan	0.957461
Shuntaro	Mukai	Japan	Japan	0.890958
Takeshi	Nishimoto	Japan	Japan	0.98758
Hisashi	Shiga	Japan	Japan	0.946895
Keisuke	Ishikawa	Japan	Japan	0.98758
Yuto	Sasaki	Japan	Japan	0.98758
Manabu	Uematsu	Japan	Japan	0.958307
Nao	Takano	Japan	Japan	0.945773
Hironori	Uruga	Japan	Japan	0.986814
Hiroki	Kohno	Japan	Japan	0.98758
Eiji	Kanehira	Japan	Japan	0.985281
Kiyoaki	Taniguchi	Japan	Japan	0.98758
Junji	Shimizu	Japan	Japan	0.956478
Yukinori	Yamagata	Japan	Japan	0.98758
Hayato	Yamahata	Japan	Japan	0.943788
Megumi	Yamamoto	Japan	Japan	0.98758
Mikio	Hayashi	Japan	Japan	0.98758
Takanari	Kamo	Japan	Japan	0.852487
Taisuke	Imamura	Japan	Japan	0.98758
Kosuke	Soda	Japan	Japan	0.923631
Takumi	Ohashi	Japan	Japan	0.98758
Miho	Okuda	Japan	Japan	0.98758
Yosuke	Konno	Japan	Japan	0.986814
Masataka	Ogiso	Japan	Japan	0.930794
Yasuaki	Nagami	Japan	Japan	0.98758
Taku	Kaitsuka	Japan	Japan	0.923288
Yu	Egashira	Japan	Japan	0.820845
Kohsuke	Tsuchiya	Japan	Japan	0.98758
Yasushi	Kurihara	Japan	Japan	0.95471
Yoshiaki	Hayashi	Japan	Japan	0.98758
Toshiki	Oguma	Japan	Japan	0.951053
Yudai	Matsuoka	Japan	Japan	0.913723
Daisuke	Kawahara	Japan	Japan	0.940622
Yasunobu	Okada	Japan	Japan	0.98758
Kaoru	Umeda	Japan	Japan	0.98758
Hideo	Shigeishi	Japan	Japan	0.986814
Yoshihiko	Kakinuma	Japan	Japan	0.98758
Masatoshi	Kudo	Japan	Japan	0.98758
Kazuya	Tsubouchi	Japan	Japan	0.98758
Tetsuro	Tominaga	Japan	Japan	0.986814
Atsuko	Arisaka	Japan	Japan	0.955594
Shohei	Yamamoto	Japan	Japan	0.98758
Mako	Iida	Japan	Japan	0.986814
Takuya	Hayashi	Japan	Japan	0.98758
Hideki	Onishi	Japan	Japan	0.98758
Hirohide	Yokokawa	Japan	Japan	0.98758
Hiroyuki	Kawamori	Japan	Japan	0.98758
Kaori	Shimizu	Japan	Japan	0.986814
Kenkichiro	Taira	Japan	Japan	0.917381
Keisuke	Fujimoto	Japan	Japan	0.98758
Hiroaki	Takada	Japan	Japan	0.98758
Naoki	Tojo	Japan	Japan	0.982217
Norio	Imai	Japan	Japan	0.957638
Takuya	Hara	Japan	Japan	0.958176
Akira	Matsumoto	Japan	Japan	0.951529
Ryoma	Tanaka	Japan	Japan	0.943582
Tatsuhito	Miyanaga	Japan	Japan	0.98758
Hirohiko	Inanami	Japan	Japan	0.98758
Kazuki	Nozawa	Japan	Japan	0.98758
Izumi	Kawagoe	Japan	Japan	0.986047
Hiroshi	Yamada	Japan	Japan	0.98758
Takuya	Kawamura	Japan	Japan	0.954311
Katsushi	Katayama	Japan	Japan	0.956962
Ryosuke	Shibukawa	Japan	Japan	0.98758
Mari	Shimomura	Japan	Japan	0.851975
Motoki	Tanikawa	Japan	Japan	0.98758
Shintaro	Hashimoto	Japan	Japan	0.984515
Satoshi	Kiyofuji	Japan	Japan	0.986814
Yasumasa	Mori	Japan	Japan	0.986047
Kouki	Imaoka	Japan	Japan	0.948125
Masahiko	Terauchi	Japan	Japan	0.98758
Yoshiki	Nakata	Japan	Japan	0.98758
Kazuma	Fujita	Japan	Japan	0.98758
Sho	Kumano	Japan	Japan	0.934293
Nozomi	Yamano	Japan	Japan	0.942779
Yuki	Fujita	Japan	Japan	0.98758
Ayato	Obana	Japan	Japan	0.7385
Kazuo	Okamoto	Japan	Japan	0.98758
Satoshi	Toyota	Japan	Japan	0.98758
Kenichi	Furihata	Japan	Japan	0.98758
Naoya	Okamura	Japan	Japan	0.971492
Taiga	Wakabayashi	Japan	Japan	0.920621
Toshikatsu	Naito	Japan	Japan	0.98758
Yohsuke	Murase	Japan	Japan	0.923081
Tomoaki	Sasaki	Japan	Japan	0.98758
Asami	Ogura	Japan	Japan	0.921065
Hideji	Murakoshi	Japan	Japan	0.960766
Yota	Shimoda	Japan	Japan	0.955318
Akira	Tsunoda	Japan	Japan	0.986814
Yuko	Ishizaki	Japan	Japan	0.98758
Hiroshi	Kobe	Japan	Japan	0.92431
Toya	Okonogi	Japan	Japan	0.736706
Yutaka	Okita	Japan	Japan	0.98758
Genko	Oyama	Japan	Japan	0.83395
Akira	Fujisaki	Japan	Japan	0.98758
Kohei	Sunoki	Japan	Japan	0.944529
Mayuka	Shiraki	Japan	Japan	0.924035
Hiroshi	Kataoka	Japan	Japan	0.98758
Miki	Toma	Japan	Japan	0.789436
Kazuaki	Inoue	Japan	Japan	0.98758
Satoshi	Mizuta	Japan	Japan	0.98758
Yasushi	Sakamaki	Japan	Japan	0.98758
Hidetsugu	Nomoto	Japan	Japan	0.98758
Kei	Nakazawa	Japan	Japan	0.967661
Kenji	Tanimura	Japan	Japan	0.98758
Motohira	Mio	Japan	Japan	0.793477
Kohei	Kajiwara	Japan	Japan	0.986814
Atsuo	Shigi	Japan	Japan	0.98758
Junpei	Takeda	Japan	Japan	0.98758
Koji	Ohnuki	Japan	Japan	0.98758
Tetsutaro	Yamaguchi	Japan	Japan	0.98758
Shinichi	Kuriyama	Japan	Japan	0.98758
Ryo	Nagasawa	Japan	Japan	0.986047
Yuya	Iwahashi	Japan	Japan	0.98758
Kosuke	Taniguchi	Japan	Japan	0.982983
Hajime	Torii	Japan	Japan	0.888552
Ryohei	Yamamoto	Japan	Japan	0.98758
Toshihiro	Takahashi	Japan	Japan	0.98758
Koji	Otani	Japan	Japan	0.98758
Akatsuki	Saito	Japan	Japan	0.947464
Syo	Murata	Japan	Japan	0.840555
Taro	Sakamaki	Japan	Japan	0.875565
Yuki	Horie	Japan	Japan	0.986047
Tatsuya	Yamazaki	Japan	Japan	0.98758
Mitsuaki	Isobe	Japan	Japan	0.98758
Ryokichi	Irisawa	Japan	Japan	0.98758
Shohei	Yamada	Japan	Japan	0.98758
Tatsuhiko	Sato	Japan	Japan	0.98758
Tomohiko	Watanabe	Japan	Japan	0.98758
Hisashi	Dote	Japan	Japan	0.933104
Toru	Hirozane	Japan	Japan	0.98758
Takuro	Miyazaki	Japan	Japan	0.98758
Toshiaki	Makino	Japan	Japan	0.986047
Toru	Matsugasumi	Japan	Japan	0.958222
Naoki	Ishibashi	Japan	Japan	0.98758
Kiyotaka	Hosoda	Japan	Japan	0.986047
Kazuhiko	Ikeuchi	Japan	Japan	0.98758
Ken	Kurokawa	Japan	Japan	0.796825
Kotaro	Matsumoto	Japan	Japan	0.957623
Tetsuichi	Wazawa	Japan	Japan	0.986814
Yuko	Yamaguchi	Japan	Japan	0.98758
Masahide	Yagi	Japan	Japan	0.899683
Daisuke	Mori	Japan	Japan	0.911781
Toru	Takiguchi	Japan	Japan	0.98758
Takashi	Omoto	Japan	Japan	0.98758
Naohide	Shinohara	Japan	Japan	0.923428
Michiko	Yamashita	Japan	Japan	0.98758
Shunya	Nakasone	Japan	Japan	0.864589
Shin	Kobayashi	Japan	Japan	0.930378
Daisuke	Kondoh	Japan	Japan	0.808745
Ken-Ichiro	Hayashi	Japan	Japan	0.98758
Takuro	Inoue	Japan	Japan	0.986047
Yoko	Satoh	Japan	Japan	0.954372
Kiyoaki	Ito	Japan	Japan	0.98758
Akira	Igarashi	Japan	Japan	0.984515
Norikazu	Kawai	Japan	Japan	0.98758
Kiyotaka	Nemoto	Japan	Japan	0.98758
Nobuyuki	Onai	Japan	Japan	0.98758
Takuro	Imaoka	Japan	Japan	0.98758
Takahiro	Nakama	Japan	Japan	0.98758
Tetsuya	Ishizawa	Japan	Japan	0.98758
Hisako	Sato	Japan	Japan	0.98758
Junko	Yamasaki	Japan	Japan	0.98758
Yasumitsu	Masuda	Japan	Japan	0.98758
Junichiro	Osawa	Japan	Japan	0.98758
Hideaki	Kato	Japan	Japan	0.98758
Tomoyuki	Hida	Japan	Japan	0.98758
Yuki	Takemoto	Japan	Japan	0.98758
Takayuki	Hamabata	Japan	Japan	0.957047
Shin	Maeda	Japan	Japan	0.925623
Nobuo	Misawa	Japan	Japan	0.98758
Atsushi	Fujimura	Japan	Japan	0.98758
Shunji	Suzuki	Japan	Japan	0.98758
Tomoko	Hamaya	Japan	Japan	0.919424
Susumu	Yoshino	Japan	Japan	0.98758
Motoharu	Hirano	Japan	Japan	0.98758
Junko	Tomida	Japan	Japan	0.974556
Daisuke	Hayasaka	Japan	Japan	0.93347
Yosuke	Yamada	Japan	Japan	0.98758
Mitsuru	Yasuda	Japan	Japan	0.98758
Wataru	Shoji	Japan	Japan	0.969193
Hisao	Shimizu	Japan	Japan	0.982217
Akihiro	Imamura	Japan	Japan	0.98758
Kazuhira	Miwa	Japan	Japan	0.944518
Natsuki	Takamura	Japan	Japan	0.986814
Hiroyuki	Katsuragawa	Japan	Japan	0.98758
Yasunori	Nishida	Japan	Japan	0.98758
Kota	Inose	Japan	Japan	0.952697
Nobuhiko	Nakao	Japan	Japan	0.98758
Hidenori	Tani	Japan	Japan	0.958345
Noriomi	Matsumura	Japan	Japan	0.930071
Ayumi	Kaneda	Japan	Japan	0.976088
Takaomi	Kobayashi	Japan	Japan	0.98758
Hidetoshi	Komatsu	Japan	Japan	0.98758
Tatsushi	Yabuta	Japan	Japan	0.98758
Shunichi	Oka	Japan	Japan	0.943972
Yo-Ichi	Ishida	Japan	Japan	0.986047
Masayuki	Shibata	Japan	Japan	0.98758
Yuta	Enami	Japan	Japan	0.972258
Masaki	Kobayashi	Japan	Japan	0.98758
Mutsumi	Kimura	Japan	Japan	0.923884
Yoshinori	Koshimizu	Japan	Japan	0.98758
Nobuhiro	Haga	Japan	Japan	0.98758
Tomoyuki	Fukuda	Japan	Japan	0.98758
Shiro	Nakahara	Japan	Japan	0.983749
Mariko	Kawashima	Japan	Japan	0.924196
Noriaki	Murata	Japan	Japan	0.956785
Hiroaki	Arima	Japan	Japan	0.958268
Shinya	Shimizu	Japan	Japan	0.872893
Hiroaki	Osada	Japan	Japan	0.98758
Tomoaki	Suzuki	Japan	Japan	0.98758
Jun	Sawada	Japan	Japan	0.733667
Tomonobu	Abe	Japan	Japan	0.943265
Mayumi	Nomura	Japan	Japan	0.98758
Jun	Araki	Japan	Japan	0.798662
Takahiro	Tomino	Japan	Japan	0.98758
Takuji	Komeda	Japan	Japan	0.985281
Takeshi	Sakata	Japan	Japan	0.986814
Yoshimichi	Haruna	Japan	Japan	0.84186
Katsuhito	Ihara	Japan	Japan	0.976854
Yosuke	Sazumi	Japan	Japan	0.953665
Takazumi	Yasui	Japan	Japan	0.98758
Futoshi	Komine	Japan	Japan	0.95302
Yoshihiro	Inoue	Japan	Japan	0.98758
Ayumi	Kosaka	Japan	Japan	0.943908
Atsufumi	Nagahama	Japan	Japan	0.961533
Taishi	Hata	Japan	Japan	0.963065
Takashi	Kadowaki	Japan	Japan	0.98758
Tatsuo	Hata	Japan	Japan	0.98758
Ako	Sasao	Japan	Japan	0.876382
Kunikazu	Tanji	Japan	Japan	0.983749
Tomotaka	Umemura	Japan	Japan	0.98758
Kazuo	Satoh	Japan	Japan	0.98758
Tomohiko	Ishikawa	Japan	Japan	0.98758
Natsuo	Tomita	Japan	Japan	0.98758
Satoshi	Yamanaka	Japan	Japan	0.986814
Shintaro	Shiba	Japan	Japan	0.972258
Suguru	Nitta	Japan	Japan	0.923504
Sayaka	Suzuki	Japan	Japan	0.957431
Kenichi	Sato	Japan	Japan	0.98758
Takahiro	Yagame	Japan	Japan	0.94414
Takahiro	Mori	Japan	Japan	0.98758
Hideyuki	Arima	Japan	Japan	0.957446
Haruya	Toyomaki	Japan	Japan	0.941989
Shota	Fukai	Japan	Japan	0.98758
Makoto	Sohda	Japan	Japan	0.891035
Tomoyuki	Fukuda	Japan	Japan	0.98758
Noriko	Hosoya	Japan	Japan	0.985281
Yumeo	Tateyama	Japan	Japan	0.927087
Hisamitsu	Hayashi	Japan	Japan	0.98758
Masaki	Shoji	Japan	Japan	0.958407
Masako	Ishimaru	Japan	Japan	0.98758
Yutaka	Sakuma	Japan	Japan	0.986047
Retsu	Ohki	Japan	Japan	0.986047
Hiroshi	Sato	Japan	Japan	0.98758
Rie	Horii	Japan	Japan	0.892724
Kazuhiro	Iiyama	Japan	Japan	0.95843
Hiroo	Wada	Japan	Japan	0.98758
Hirohisa	Fujikawa	Japan	Japan	0.98758
Tsuyoshi	Yamada	Japan	Japan	0.98758
Yuta	Matsuoka	Japan	Japan	0.98758
Eizaburo	Ohno	Japan	Japan	0.98758
Kaori	Yamamoto	Japan	Japan	0.98758
Naoko	Niimi	Japan	Japan	0.943149
Emi	Tsuji	Japan	Japan	0.943811
Takahiro	Mori	Japan	Japan	0.98758
Emi	Aonuma	Japan	Japan	0.830838
Akinobu	Miyoshi	Japan	Japan	0.98758
Hiroki	Nakano	Japan	Japan	0.98758
Kanako	Hara	Japan	Japan	0.942039
Junko	Akada	Japan	Japan	0.920865
Miku	Sato	Japan	Japan	0.896684
Jiro	Kusakabe	Japan	Japan	0.975322
Keita	Soda	Japan	Japan	0.830852
Sho	Shimazaki	Japan	Japan	0.935674
Yutaka	Nakano	Japan	Japan	0.98758
Osamu	Yamasaki	Japan	Japan	0.98758
Keiichi	Ashikari	Japan	Japan	0.943285
Yuki	Ono	Japan	Japan	0.982983
Takashi	Shimada	Japan	Japan	0.98758
Jun	Yasuda	Japan	Japan	0.873007
Kasumi	Yamamoto	Japan	Japan	0.98758
Kota	Watanabe	Japan	Japan	0.914332
Fumihito	Hikage	Japan	Japan	0.957753
Genki	Hisano	Japan	Japan	0.940105
Takashi	Ito	Japan	Japan	0.98758
Hiroshi	Ueda	Japan	Japan	0.98758
Isamu	Miura	Japan	Japan	0.957093
Koremasa	Hayama	Japan	Japan	0.887962
Emi	Inamura	Japan	Japan	0.894335
Nobuo	Kariyama	Japan	Japan	0.957216
Isuzu	Nakamoto	Japan	Japan	0.943837
Shoko	Soeno	Japan	Japan	0.814042
Yoshinori	Takahashi	Japan	Japan	0.98758
Kagari	Aoki	Japan	Japan	0.913338
Koki	Nakanishi	Japan	Japan	0.98758
Takahiro	Suyama	Japan	Japan	0.98758
Takanori	Ikawa	Japan	Japan	0.98758
Chika	Yamada	Japan	Japan	0.713662
Hideto	Nakayama	Japan	Japan	0.958338
Ayako	Ajima	Japan	Japan	0.891572
Yoshihiro	Nishida	Japan	Japan	0.98758
Hiroaki	Sameda	Japan	Japan	0.976854
Takayuki	Okamoto	Japan	Japan	0.98758
Tetsushi	Ono	Japan	Japan	0.98758
Mitsuro	Chiba	Japan	Japan	0.855165
Hirotada	Otsuka	Japan	Japan	0.98758
Takuro	Kuboi	Japan	Japan	0.98758
Tatsuki	Soyama	Japan	Japan	0.986047
Masatoshi	Nakamura	Japan	Japan	0.98758
Tetsuhiro	Sakihara	Japan	Japan	0.986814
Teppei	Abiko	Japan	Japan	0.902291
Masaya	Yotsukura	Japan	Japan	0.942173
Chisato	Hamashima	Japan	Japan	0.838356
Mamoru	Morikawa	Japan	Japan	0.946511
Shuichi	Tange	Japan	Japan	0.782792
Shun-Ichiro	Takano	Japan	Japan	0.986047
Tatsuki	Mochizuki	Japan	Japan	0.98758
Kohei	Tanaka	Japan	Japan	0.957807
Tomoyuki	Katsuno	Japan	Japan	0.98758
Takeshi	Fujiwara	Japan	Japan	0.98758
Shigetsugu	Tsuji	Japan	Japan	0.98758
Shuzo	Hirata	Japan	Japan	0.98758
Yoshiaki	Tomizuka	Japan	Japan	0.98758
Takashi	Nishitsuji	Japan	Japan	0.98758
Shinichi	Takano	Japan	Japan	0.98758
Teppei	Matsuo	Japan	Japan	0.917779
Naoya	Kitamura	Japan	Japan	0.9445
Chihiro	Furumizu	Japan	Japan	0.958261
Nobuyasu	Arai	Japan	Japan	0.98758
Shigehiro	Ogata	Japan	Japan	0.98758
Naomi	Miyaji	Japan	Japan	0.918573
Tohru	Ohmori	Japan	Japan	0.98758
Tatsuro	Saruga	Japan	Japan	0.75165
Chihiro	Nagayama	Japan	Japan	0.95803
Kurataka	Otsuka	Japan	Japan	0.942957
Hisako	Yagi	Japan	Japan	0.976088
Ryo	Fujimoto	Japan	Japan	0.983749
Seiya	Ishii	Japan	Japan	0.957876
Hirofumi	Asano	Japan	Japan	0.98758
Takehiro	Noji	Japan	Japan	0.98758
Masahito	Kawaguchi	Japan	Japan	0.98758
Kazuki	Yoshida	Japan	Japan	0.98758
Satomi	Mizuhashi	Japan	Japan	0.98758
Shuhei	Baba	Japan	Japan	0.913648
Masahiro	Iseki	Japan	Japan	0.98758
Atsuhiro	Iizuka	Japan	Japan	0.98758
Tomofumi	Ohashi	Japan	Japan	0.98758
Yoichi	Toyoshima	Japan	Japan	0.98758
Yuichiro	Ogura	Japan	Japan	0.98758
Masahiro	Nonaka	Japan	Japan	0.958376
Yoshifumi	Kasuga	Japan	Japan	0.97762
Daisuke	Wakabayashi	Japan	Japan	0.918745
Noboru	Takata	Japan	Japan	0.986047
Kyoko	Kikuchi	Japan	Japan	0.98758
Satomi	Sugiyama	Japan	Japan	0.92331
Toshihide	Iwatsuki	Japan	Japan	0.98758
Kenji	Hoshi	Japan	Japan	0.98758
Kazuya	Edamura	Japan	Japan	0.98758
Koji	Inagaki	Japan	Japan	0.98758
Masaki	Nakashima	Japan	Japan	0.957392
Hideyuki	Minagawa	Japan	Japan	0.98758
Takayasu	Mishima	Japan	Japan	0.984515
Yumiko	Ohbayashi	Japan	Japan	0.98758
Tsuyoshi	Ichinose	Japan	Japan	0.98758
Haruko	Saiki	Japan	Japan	0.89838
Keisuke	Ishii	Japan	Japan	0.98758
Ryusuke	Miyata	Japan	Japan	0.98758
Toru	Miwa	Japan	Japan	0.98758
Yuko	Hirano	Japan	Japan	0.98758
Takayoshi	Masuoka	Japan	Japan	0.976854
Yuko	Kachi	Japan	Japan	0.949877
Kazutaka	Nogi	Japan	Japan	0.98758
Tatsuya	Fukumoto	Japan	Japan	0.98758
Yushi	Abe	Japan	Japan	0.890091
Taro	Nojiri	Japan	Japan	0.944483
Fumi	Nakamura	Japan	Japan	0.98758
Chihiro	Kinoshita	Japan	Japan	0.95773
Kunihisa	Miwa	Japan	Japan	0.963065
Takuji	Okusaka	Japan	Japan	0.983749
Hayahito	Sakai	Japan	Japan	0.952997
Kai	Nishii	Japan	Japan	0.899543
Tsuyoshi	Sekito	Japan	Japan	0.986814
Kaoru	Mitsui	Japan	Japan	0.98758
Eri	Izumi	Japan	Japan	0.857988
Tsukasa	Kojima	Japan	Japan	0.957969
Masamichi	Itoga	Japan	Japan	0.944395
Ryo	Kishida	Japan	Japan	0.954949
Takeru	Shima	Japan	Japan	0.958437
Yoko	Satoh	Japan	Japan	0.954372
Katsuhiko	Nakatsukasa	Japan	Japan	0.95614
Naoya	Tanabe	Japan	Japan	0.937465
Yudai	Tamura	Japan	Japan	0.949562
Hiroshi	Ishibashi	Japan	Japan	0.98758
Naohiro	Ohshita	Japan	Japan	0.98758
Kensuke	Oshima	Japan	Japan	0.943695
Toru	Kanno	Japan	Japan	0.986047
Nobutaka	Kawamoto	Japan	Japan	0.986814
Shigeo	Horie	Japan	Japan	0.9573
Naoya	Kataoka	Japan	Japan	0.921597
Yoshito	Oka	Japan	Japan	0.986047
Takeshi	Morita	Japan	Japan	0.98758
Yohei	Kawaguchi	Japan	Japan	0.98758
Junichiro	Hiruma	Japan	Japan	0.982217
Kohei	Adachi	Japan	Japan	0.923255
Takeshi	Satow	Japan	Japan	0.958245
Hiroyuki	Tokue	Japan	Japan	0.98758
Hiroaki	Komatsu	Japan	Japan	0.98758
Yoko	Hirono-Hara	Japan	Japan	0.958322
Ryo	Uetsuki	Japan	Japan	0.957554
Akira	Hashimoto	Japan	Japan	0.944478
Nobuhide	Azuma	Japan	Japan	0.920887
Yasuharu	Shinoda	Japan	Japan	0.98758
Hiroji	Uemura	Japan	Japan	0.98758
Keishi	Sugimachi	Japan	Japan	0.98758
Shota	Sakaguchi	Japan	Japan	0.966895
Toshihiro	Nohara	Japan	Japan	0.98758
Katsuhisa	Kurogi	Japan	Japan	0.949101
Hiroyuki	Iijima	Japan	Japan	0.98758
Satoshi	Katayama	Japan	Japan	0.966895
Kazuki	Kano	Japan	Japan	0.98758
Yurie	Taya	Japan	Japan	0.838692
Yukihiko	Saeki	Japan	Japan	0.98758
Hiraku	Kokubu	Japan	Japan	0.90203
Yuzo	Koketsu	Japan	Japan	0.98758
Ayaka	Kaneko	Japan	Japan	0.840084
Ryutaro	Uchi	Japan	Japan	0.98758
Yoshinori	Asakawa	Japan	Japan	0.98758
Kei	Matsuyama	Japan	Japan	0.906794
Naoto	Otaki	Japan	Japan	0.98758
Yasuhiro	Yamaguchi	Japan	Japan	0.98758
Hiroko	Oda	Japan	Japan	0.98758
Hiroshi	Okabe	Japan	Japan	0.98758
Michiko	Nakamura	Japan	Japan	0.958238
Takeo	Nakajima	Japan	Japan	0.98758
Hidekazu	Tanaka	Japan	Japan	0.98758
Atsushi	Takaichi	Japan	Japan	0.98758
Haruya	Okamoto	Japan	Japan	0.958276
Yoshiyuki	Yamashita	Japan	Japan	0.98758
Hiroaki	Deguchi	Japan	Japan	0.98758
Shiro	Kimbara	Japan	Japan	0.943772
Hiroyo	Ohgi	Japan	Japan	0.98758
Yoshiyuki	Onda	Japan	Japan	0.98758
Haruki	Sugiyama	Japan	Japan	0.924964
Yu-Ichi	Noto	Japan	Japan	0.9443
Hiromi	Ueda	Japan	Japan	0.98758
Hanako	Ishida	Japan	Japan	0.944605
Satomi	Doi	Japan	Japan	0.900928
Keisuke	Miwa	Japan	Japan	0.98758
Masayoshi	Oguri	Japan	Japan	0.956993
Asami	Arita	Japan	Japan	0.778649
Tsuyoshi	Shinozuka	Japan	Japan	0.966895
Saiko	Kurosawa	Japan	Japan	0.958407
Tatsuya	Kato	Japan	Japan	0.98758
Hiroyuki	Ito	Japan	Japan	0.98758
Atsushi	Abe	Japan	Japan	0.923962
Yukio	Watanabe	Japan	Japan	0.98758
Yo	Kishimoto	Japan	Japan	0.894748
Takumi	Kosaka	Japan	Japan	0.986047
Shunichi	Matsumoto	Japan	Japan	0.98758
Ryosuke	Nakadai	Japan	Japan	0.98758
Ryosuke	Takada	Japan	Japan	0.98758
Masakazu	Murakami	Japan	Japan	0.98758
Akihito	Kawazoe	Japan	Japan	0.986047
Maho	Tashima	Japan	Japan	0.799643
Ryosei	Suzuki	Japan	Japan	0.98758
Yosuke	Kawase	Japan	Japan	0.98758
Naomi	Inoue	Japan	Japan	0.943737
Chikako	Hirashima	Japan	Japan	0.985281
Taichi	Fukunaga	Japan	Japan	0.98758
Daisuke	Sano	Japan	Japan	0.915121
Hideki	Hiraoka	Japan	Japan	0.98758
Takuki	Yagyu	Japan	Japan	0.955056
Hironori	Takeda	Japan	Japan	0.98758
Yuri	Sasaki	Japan	Japan	0.740508
Kanako	Ito	Japan	Japan	0.954757
Makoto	Hibi	Japan	Japan	0.833576
Terufumi	Kubo	Japan	Japan	0.98758
Tsuyoshi	Hara	Japan	Japan	0.98758
Yoshinosuke	Shimamura	Japan	Japan	0.98758
Yuki	Hoshiko	Japan	Japan	0.98758
Masashi	Nishikawa	Japan	Japan	0.98758
Tatsuya	Nakayama	Japan	Japan	0.956278
Masahito	Nakazaki	Japan	Japan	0.98758
Yuya	Hirai	Japan	Japan	0.98758
Yuji	Shimizu	Japan	Japan	0.98758
Naomasa	Yoshiyama	Japan	Japan	0.98758
Junsuke	Nakase	Japan	Japan	0.924645
Kumiko	Takeda	Japan	Japan	0.98758
Tsutomu	Tamada	Japan	Japan	0.98758
Hisako	Hara	Japan	Japan	0.986047
Kouki	Imaoka	Japan	Japan	0.948125
Takayuki	Sakurai	Japan	Japan	0.98758
Megumi	Uchida	Japan	Japan	0.986814
Hirotaka	Saito	Japan	Japan	0.98758
Ikkoh	Yasuda	Japan	Japan	0.933008
Keiichi	Akizuki	Japan	Japan	0.986814
Masato	Tsuda	Japan	Japan	0.981451
Nobuhiro	Haga	Japan	Japan	0.98758
Yuuki	Tada	Japan	Japan	0.98758
Yuta	Shudo	Japan	Japan	0.986047
Kosuke	Okeyoshi	Japan	Japan	0.933198
Noriko	Numata	Japan	Japan	0.942848
Kazuki	Kano	Japan	Japan	0.98758
Yoshinori	Takami	Japan	Japan	0.98758
Shoichi	Iriguchi	Japan	Japan	0.944367
Ryoichi	Arai	Japan	Japan	0.98758
Maki	Kusunoki	Japan	Japan	0.92281
Takahiro	Kishimoto	Japan	Japan	0.98758
Nobuhiro	Ueda	Japan	Japan	0.98758
Masaharu	Akao	Japan	Japan	0.974556
Katsutsugu	Umeda	Japan	Japan	0.98758
Yusuke	Yamaoka	Japan	Japan	0.98758
Misuzu	Nakashima	Japan	Japan	0.932136
Kento	Ichikawa	Japan	Japan	0.98758
Yutaka	Saito	Japan	Japan	0.980685
Shotaro	Asano	Japan	Japan	0.97762
Tetsu	Tanaka	Japan	Japan	0.98758
Ryota	Uemi	Japan	Japan	0.98758
Takuya	Uto	Japan	Japan	0.946142
Kaori	Sano	Japan	Japan	0.89376
Yoshinobu	Murasato	Japan	Japan	0.98758
Tsuyoshi	Yamaguchi	Japan	Japan	0.98758
Shingo	Numoto	Japan	Japan	0.901521
Kunihiko	Matsuno	Japan	Japan	0.98758
Masanori	Nakata	Japan	Japan	0.980685
Masahiro	Hasegawa	Japan	Japan	0.986047
Shuzo	Hamamoto	Japan	Japan	0.957093
Kentaro	Yatabe	Japan	Japan	0.943157
Keisuke	Ohta	Japan	Japan	0.98758
Shinpei	Matsuda	Japan	Japan	0.932269
Kei	Yamamoto	Japan	Japan	0.986814
Yuka	Okada	Japan	Japan	0.98758
Noriaki	Muramatsu	Japan	Japan	0.98758
Yudai	Kudo	Japan	Japan	0.943637
Midori	Tanaka	Japan	Japan	0.923714
Hiroyuki	Hounoki	Japan	Japan	0.98758
Tomomi	Narisawa	Japan	Japan	0.984515
Yoshiaki	Kumon	Japan	Japan	0.944178
Takuma	Nakatsuka	Japan	Japan	0.886754
Ayako	Nakashoji	Japan	Japan	0.972258
Yoshiyuki	Kobayashi	Japan	Japan	0.98758
Atsuo	Iida	Japan	Japan	0.98758
Chiharu	Anada	Japan	Japan	0.871409
Tomoyuki	Nakano	Japan	Japan	0.98758
Hideaki	Kanemura	Japan	Japan	0.98758
Yuki	Fujieda	Japan	Japan	0.98758
Souichi	Yanamoto	Japan	Japan	0.969193
Noriko	Horii-Hayashi	Japan	Japan	0.944317
Hirofumi	Zempo	Japan	Japan	0.786086
Yu	Sawada	Japan	Japan	0.779875
Kohei	Ogawa	Japan	Japan	0.98758
Yu	Obara	Japan	Japan	0.731521
Mitsuhiro	Kometani	Japan	Japan	0.979919
Kotaro	Mizuta	Japan	Japan	0.98758
Toshiya	Yamamoto	Japan	Japan	0.98758
Atsuko	Kataoka	Japan	Japan	0.95843
Hiroshi	Tomoeda	Japan	Japan	0.98758
Shin-Ichi	Makino	Japan	Japan	0.957946
Arisa	Yasui	Japan	Japan	0.78085
Kazuhiko	Baba	Japan	Japan	0.913557
Yoshitsugu	Tanino	Japan	Japan	0.98758
Fumiko	Sekiguchi	Japan	Japan	0.98758
Atsushi	Tanaka	Japan	Japan	0.98758
Tomohiro	Tsuda	Japan	Japan	0.98758
Taishi	Tonooka	Japan	Japan	0.960766
Hidehiko	Yoshimatsu	Japan	Japan	0.98758
Shigeaki	Suzuki	Japan	Japan	0.98758
Taiji	Tohyama	Japan	Japan	0.980685
Tomoko	Yoshihama	Japan	Japan	0.98758
Rikio	Yabe	Japan	Japan	0.944625
Kenichi	Adachi	Japan	Japan	0.894834
Yusaku	Tsugami	Japan	Japan	0.98758
Yukiko	Shiraki	Japan	Japan	0.98758
Yoji	Hirano	Japan	Japan	0.98758
Megumi	Murakami	Japan	Japan	0.903434
Keisuke	Narita	Japan	Japan	0.955686
Tamehito	Onoe	Japan	Japan	0.926196
Yoshikazu	Yamagishi	Japan	Japan	0.98758
Naoki	Makita	Japan	Japan	0.954979
Masakazu	Hamada	Japan	Japan	0.949109
Ryosuke	Fujii	Japan	Japan	0.98758
Satoshi	Sato	Japan	Japan	0.98758
Haruna	Fukushige	Japan	Japan	0.832053
Isamu	Saeki	Japan	Japan	0.873396
Fuyuhiko	Tamanoi	Japan	Japan	0.957492
Takatoshi	Matsuyama	Japan	Japan	0.974556
Ryuuta	Fukutomi	Japan	Japan	0.98758
Yuki	Yabuuchi	Japan	Japan	0.98758
Miyuki	Sakai	Japan	Japan	0.98758
Hiroshi	Harada	Japan	Japan	0.985281
Akihiro	Nakajima	Japan	Japan	0.98758
Akikazu	Nakamura	Japan	Japan	0.98758
Kanako	Omori	Japan	Japan	0.930364
Fumie	Hayashi	Japan	Japan	0.985281
Yuta	Mochizuki	Japan	Japan	0.986814
Masashi	Shimohira	Japan	Japan	0.957362
Takayuki	Yamada	Japan	Japan	0.98758
Takumi	Yanagita	Japan	Japan	0.986814
Hisashi	Tanaka	Japan	Japan	0.98758
Yutaka	Kawabata	Japan	Japan	0.98758
Kentaro	Baba	Japan	Japan	0.813484
Nobuyuki	Takeuchi	Japan	Japan	0.98758
Masa-Aki	Kawashiri	Japan	Japan	0.903012
Yasukazu	Hijikata	Japan	Japan	0.98758
Hiro	Takahashi	Japan	Japan	0.98758
Shun	Yamazaki	Japan	Japan	0.911307
Ken	Sasaki	Japan	Japan	0.78876
Ken	Inoue	Japan	Japan	0.844878
Hiroki	Kitagawa	Japan	Japan	0.98758
Takayuki	Furumatsu	Japan	Japan	0.98758
Shuhei	Kimura	Japan	Japan	0.974556
Mizuha	Odagami	Japan	Japan	0.858613
Mizuki	Fukuta	Japan	Japan	0.98758
Hitoshi	Tsuda	Japan	Japan	0.98758
Koichiro	Shinji	Japan	Japan	0.98758
Junya	Kusumoto	Japan	Japan	0.908494
Masato	Kanzaki	Japan	Japan	0.956708
Naohiro	Oda	Japan	Japan	0.982983
Ryuji	Terayama	Japan	Japan	0.98758
Naoko	Tomitani	Japan	Japan	0.984515
Yoshihiro	Fujiwara	Japan	Japan	0.98758
Fukiko	Kitani-Morii	Japan	Japan	0.957823
Tatsuya	Suwabe	Japan	Japan	0.957277
Junki	Harada	Japan	Japan	0.923058
Masataka	Fujikawa	Japan	Japan	0.98758
Kazutoshi	Akizuki	Japan	Japan	0.98758
Takayuki	Suehiro	Japan	Japan	0.98758
Takashi	Watari	Japan	Japan	0.970726
Teruya	Komatsu	Japan	Japan	0.979919
Kazuki	Kano	Japan	Japan	0.98758
Atsushi	Mizukoshi	Japan	Japan	0.98758
Daisuke	Morikawa	Japan	Japan	0.95292
Momoko	Nakahara	Japan	Japan	0.920353
Keiji	Hasumi	Japan	Japan	0.985281
Kazuhiro	Murakami	Japan	Japan	0.986814
Soichiro	Watanabe	Japan	Japan	0.965363
Satoshi	Kurashima	Japan	Japan	0.98758
Ryosuke	Murata	Japan	Japan	0.958422
Shuichi	Suzuki	Japan	Japan	0.98758
Shigeki	Matsubara	Japan	Japan	0.941766
Yuki	Shimamoto	Japan	Japan	0.98758
Naoki	Hosogaya	Japan	Japan	0.962299
Takeshi	Johkoh	Japan	Japan	0.901157
Shigeko	Yashiro	Japan	Japan	0.979153
Ryo	Kanematsu	Japan	Japan	0.98758
Fumihito	Ushiyama	Japan	Japan	0.98758
Tomohiko	Sakatani	Japan	Japan	0.980685
Masataka	Yagisawa	Japan	Japan	0.942687
Hiroki	Higuchi	Japan	Japan	0.98758
Ryuichiro	Akagi	Japan	Japan	0.98758
Hiroshi	Yokota	Japan	Japan	0.98758
Asami	Usui	Japan	Japan	0.986047
Maiko	Hatano	Japan	Japan	0.85218
Yoshihiro	Suematsu	Japan	Japan	0.98758
Shunsuke	Kondo	Japan	Japan	0.930929
Kosuke	Katsu	Japan	Japan	0.986047
Yuta	Onishi	Japan	Japan	0.98758
Yuki	Kitamura	Japan	Japan	0.98758
Yutaro	Uchida	Japan	Japan	0.98758
Mika	Nagayasu	Japan	Japan	0.875936
Tatsuo	Horiuchi	Japan	Japan	0.98758
Kazumasa	Kurogi	Japan	Japan	0.985281
Kotaro	Aoki	Japan	Japan	0.98758
Takahito	Kondo	Japan	Japan	0.929087
Hirohito	Ishigaki	Japan	Japan	0.98758
Kousuke	Toyomura	Japan	Japan	0.95846
Seigo	Okada	Japan	Japan	0.968427
Atsurou	Yamada	Japan	Japan	0.861831
Hidenori	Nishio	Japan	Japan	0.98758
Noriaki	Yagi	Japan	Japan	0.98758
Yu	Kato	Japan	Japan	0.876667
Ryo	Yoshimoto	Japan	Japan	0.981451
Yuko	Fujimoto	Japan	Japan	0.98758
Mariko	Ariyoshi	Japan	Japan	0.873823
Seiya	Inoue	Japan	Japan	0.791828
Nobuki	Imano	Japan	Japan	0.98758
Koji	Furukawa	Japan	Japan	0.98758
Takashi	Kageyama	Japan	Japan	0.98758
Masashi	Kanai	Japan	Japan	0.97379
Tetsuo	Iwata	Japan	Japan	0.98758
Keigo	Shiraiwa	Japan	Japan	0.924177
Takamasa	Hotta	Japan	Japan	0.944665
Saori	Matsuoka	Japan	Japan	0.941666
Kazunori	Sawada	Japan	Japan	0.957692
Kohsuke	Tsuchiya	Japan	Japan	0.98758
Naoya	Nezu	Japan	Japan	0.925108
Yuta	Yano	Japan	Japan	0.984515
Shogo	Matsuda	Japan	Japan	0.944456
Yuko	Nakamura	Japan	Japan	0.98758
Tatsuya	Nishikawa	Japan	Japan	0.98758
Yasuo	Aihara	Japan	Japan	0.98758
Koji	Moriya	Japan	Japan	0.986814
Mikihiko	Naito	Japan	Japan	0.985281
Toshifumi	Akazawa	Japan	Japan	0.986814
Taiki	Shigeno	Japan	Japan	0.901638
Ayaka	Washizaki	Japan	Japan	0.899388
Shinichi	Ijuin	Japan	Japan	0.878669
Tatsuya	Kato	Japan	Japan	0.98758
Koichi	Nagaya	Japan	Japan	0.955602
Masato	Kinboshi	Japan	Japan	0.839041
Yoko	Hirabayashi	Japan	Japan	0.98758
Masahiro	Takahashi	Japan	Japan	0.98758
Ryuji	Hamamoto	Japan	Japan	0.98758
Yukichi	Kitamura	Japan	Japan	0.98758
Sachiko	Ohori	Japan	Japan	0.978387
Mashun	Onishi	Japan	Japan	0.808433
Tomohiro	Nomura	Japan	Japan	0.98758
Norihiro	Nishioka	Japan	Japan	0.98758
Hideharu	Oka	Japan	Japan	0.98758
Masanari	Sekine	Japan	Japan	0.726712
Satoko	Nakajima	Japan	Japan	0.951552
Sho	Tashiro	Japan	Japan	0.924515
Hiroaki	Iwata	Japan	Japan	0.98758
Kana	Ito	Japan	Japan	0.829543
Eiko	Suzuki	Japan	Japan	0.98758
Daisuke	Hasegawa	Japan	Japan	0.958122
Akihiro	Isomura	Japan	Japan	0.98758
Kei	Yamaguchi	Japan	Japan	0.978387
Shunpei	Moriya	Japan	Japan	0.970726
Akihiro	Nishiyama	Japan	Japan	0.98758
Masanori	Iwasaki	Japan	Japan	0.98758
Keigo	Koda	Japan	Japan	0.943864
Takayoshi	Moridera	Japan	Japan	0.98758
Yukinori	Nagakura	Japan	Japan	0.98758
Keisuke	Narita	Japan	Japan	0.955686
Tetsuya	Iida	Japan	Japan	0.98758
Susumu	Saito	Japan	Japan	0.9363
Masahiro	Ohara	Japan	Japan	0.98758
Takuro	Endo	Japan	Japan	0.957116
Yasuhiro	Fukuyama	Japan	Japan	0.98758
Yoshiaki	Sato	Japan	Japan	0.98758
Naomi	Kakushima	Japan	Japan	0.860277
Yasutomo	Ojima	Japan	Japan	0.985281
Yuji	Inagaki	Japan	Japan	0.98758
Soichi	Iritani	Japan	Japan	0.909086
Yutaka	Endo	Japan	Japan	0.986814
Shin-Ichiro	Hattori	Japan	Japan	0.986814
Shura	Suzuki	Japan	Japan	0.795476
Katsuyuki	Tokinoya	Japan	Japan	0.98758
Atsushi	Mizuno	Japan	Japan	0.98758
Takuya	Sawada	Japan	Japan	0.943508
Izumi	Hanada	Japan	Japan	0.934739
Masato	Ono	Japan	Japan	0.895526
Osamu	Tanaka	Japan	Japan	0.955686
Hirokazu	Saegusa	Japan	Japan	0.98758
Naoko	Niimi	Japan	Japan	0.943149
Yoshimi	Nakano	Japan	Japan	0.984515
Daisuke	Ito	Japan	Japan	0.943503
Takafumi	Suzuki	Japan	Japan	0.98758
Tatsuki	Asai	Japan	Japan	0.98758
Toshifumi	Asano	Japan	Japan	0.98758
Atsushi	Kambayashi	Japan	Japan	0.934697
Naoki	Fukuda	Japan	Japan	0.98758
Yoichi	Nishii	Japan	Japan	0.98758
Takashi	Takeshita	Japan	Japan	0.98758
Shiho	Sato	Japan	Japan	0.98758
Hirofumi	Nagayama	Japan	Japan	0.98758
Ayumi	Yoshifuji	Japan	Japan	0.958322
Toshihiko	Kakiuchi	Japan	Japan	0.98758
Yushi	Nakamizo	Japan	Japan	0.957869
Hikaru	Morooka	Japan	Japan	0.957508
Megumi	Nishida	Japan	Japan	0.984515
Masumi	Okuda	Japan	Japan	0.98758
Miyuki	Fujioka	Japan	Japan	0.98758
Haruhiko	Eki	Japan	Japan	0.79452
Susumu	Tsuda	Japan	Japan	0.984515
Shuhei	Karakawa	Japan	Japan	0.958468
Kôichi	Arimoto	Japan	Japan	0.98758
Tomoko	Matsumoto	Japan	Japan	0.923704
Hirohisa	Kano	Japan	Japan	0.986814
Shintaro	Oka	Japan	Japan	0.953227
Masashi	Shimohira	Japan	Japan	0.957362
Shohei	Chikae	Japan	Japan	0.801133
Teruhito	Takakuwa	Japan	Japan	0.943848
Emi	Taniguchi	Japan	Japan	0.871267
Midori	Yamamoto	Japan	Japan	0.985281
Daisuke	Fujimoto	Japan	Japan	0.98758
Koji	Yahara	Japan	Japan	0.979153
Toshiya	Kamiyama	Japan	Japan	0.950223
Hitoshi	Eguchi	Japan	Japan	0.98758
Yu	Saito	Japan	Japan	0.743326
Takuya	Kumazawa	Japan	Japan	0.958453
Kazuki	Fujiwara	Japan	Japan	0.98758
Shoko	Nozaki	Japan	Japan	0.974556
Yukio	Watanabe	Japan	Japan	0.98758
Yosuke	Mitsui	Japan	Japan	0.98758
Naoya	Kikuchi	Japan	Japan	0.947126
Fumiki	Kondo	Japan	Japan	0.90439
Nobuaki	Mamesaya	Japan	Japan	0.732171
Ayako	Kamiya	Japan	Japan	0.934445
Tadashi	Yamashita	Japan	Japan	0.98758
Kazunari	Yoshida	Japan	Japan	0.98758
Masahiro	Maeyama	Japan	Japan	0.958368
Tatsumi	Moriya	Japan	Japan	0.95846
Asami	Matsunaga	Japan	Japan	0.84335
Shusuke	Izui	Japan	Japan	0.968427
Katsuya	Osone	Japan	Japan	0.922423
Makoto	Hikage	Japan	Japan	0.89965
Takujiro	Homma	Japan	Japan	0.963831
Yurie	Katsube	Japan	Japan	0.794702
Shin-Ei	Kudo	Japan	Japan	0.921319
Toshio	Takahashi	Japan	Japan	0.98758
Tsutomu	Tachibana	Japan	Japan	0.955786
Noritoshi	Maehara	Japan	Japan	0.98758
Hikaru	Kubota	Japan	Japan	0.98758
Yudai	Shibayama	Japan	Japan	0.945043
Ryohei	Hokari	Japan	Japan	0.926499
Yamato	Sajiki	Japan	Japan	0.919321
Ryuichi	Ohta	Japan	Japan	0.98758
Natsumi	Funeshima	Japan	Japan	0.923174
Koji	Yasumoto	Japan	Japan	0.98758
Sho	Suzuki	Japan	Japan	0.976854
Michiko	Okamoto	Japan	Japan	0.98758
Takuya	Yamashita	Japan	Japan	0.98758
Satonori	Tsuneta	Japan	Japan	0.98758
Satoshi	Igaki	Japan	Japan	0.98758
Ryutaro	Hanyu	Japan	Japan	0.952052
Kazuki	Takada	Japan	Japan	0.98758
Kazuyoshi	Kobayashi	Japan	Japan	0.98758
Hirohito	Sugawara	Japan	Japan	0.957485
Yuki	Tanisaka	Japan	Japan	0.98758
Tsutomu	Gomi	Japan	Japan	0.98758
Yutaro	Miyoshi	Japan	Japan	0.98758
Jumpei	Saito	Japan	Japan	0.93885
Kei	Nakagawa	Japan	Japan	0.945981
Yasushi	Wako	Japan	Japan	0.920317
Shinya	Kato	Japan	Japan	0.938878
Mamoru	Tanaka	Japan	Japan	0.917845
Yasushi	Yabuki	Japan	Japan	0.98758
Kohji	Yamamoto	Japan	Japan	0.98758
Yuko	Ishii	Japan	Japan	0.98758
Kota	Yamauchi	Japan	Japan	0.972258
Masako	Yamanaka	Japan	Japan	0.986047
Satoshi	Nishiwaki	Japan	Japan	0.98758
Takayuki	Ando	Japan	Japan	0.953381
Naoki	Oshima	Japan	Japan	0.98758
Akiko	Abe	Japan	Japan	0.873498
Yuki	Morimoto	Japan	Japan	0.98758
Nobuyasu	Hanari	Japan	Japan	0.961533
Kana	Sato	Japan	Japan	0.902338
Hitoshi	Kitazawa	Japan	Japan	0.98758
Hisashi	Nakano	Japan	Japan	0.986047
Takeshi	Matsumoto	Japan	Japan	0.986814
Masahiro	Noji	Japan	Japan	0.98758
Manami	Kuze	Japan	Japan	0.812886
Takuya	Iino	Japan	Japan	0.958299
Chie	Morimoto	Japan	Japan	0.892322
Toshiyuki	Ueno	Japan	Japan	0.98758
Satoshi	Toyota	Japan	Japan	0.98758
Seiro	Machigashira	Japan	Japan	0.704651
Tadashi	Hosoya	Japan	Japan	0.98758
Hironobu	Sunadome	Japan	Japan	0.958307
Madoka	Kishino	Japan	Japan	0.839973
Yu	Kitamura	Japan	Japan	0.899362
Ikumi	Kuriwaki	Japan	Japan	0.968427
Masayuki	Yamashita	Japan	Japan	0.98758
Yusaku	Tsugami	Japan	Japan	0.98758
Hiromi	Sugiyama	Japan	Japan	0.958122
Tomokazu	Kawashima	Japan	Japan	0.98758
Masato	Abe	Japan	Japan	0.894668
Yuko	Tsuchida	Japan	Japan	0.98758
Mariko	Iwasaki	Japan	Japan	0.966895
Yukino	Kobayashi	Japan	Japan	0.98758
Yumi	Mitsuyama	Japan	Japan	0.98758
Mitsunori	Morimatsu	Japan	Japan	0.98758
Masaya	Yamoto	Japan	Japan	0.946557
Masatoshi	Kudo	Japan	Japan	0.98758
Shiori	Hiramatsu	Japan	Japan	0.98758
Ryoichi	Tashima	Japan	Japan	0.98758
Hideki	Ueno	Japan	Japan	0.98758
Masataka	Nakano	Japan	Japan	0.939701
Hikari	Koyasu	Japan	Japan	0.938292
Genki	Hisano	Japan	Japan	0.940105
Shinjiro	Kono	Japan	Japan	0.98758
Satoru	Okada	Japan	Japan	0.98758
Fuminao	Kishimoto	Japan	Japan	0.98758
Masaaki	Yamamoto	Japan	Japan	0.98758
Ikumi	Hori	Japan	Japan	0.98758
Eisaku	Imamura	Japan	Japan	0.970726
Hisato	Suzuki	Japan	Japan	0.98758
Saya	Kikuchi	Japan	Japan	0.756967
Kotaro	Yamakado	Japan	Japan	0.943116
Morika	Suzuki	Japan	Japan	0.922823
Yasuhiro	Ikegami	Japan	Japan	0.98758
Masafumi	Shimokawa	Japan	Japan	0.985281
Mio	Nakamura	Japan	Japan	0.955371
Haruka	Miyazaki	Japan	Japan	0.95262
Takashi	Yokota	Japan	Japan	0.98758
Akiko	Kowada	Japan	Japan	0.98758
Yasuko	Ono	Japan	Japan	0.985281
Nobuhito	Kashiwagi	Japan	Japan	0.984515
Masaru	Hoshino	Japan	Japan	0.98758
Mayumi	Hirosaki	Japan	Japan	0.98758
Masatoshi	Kudo	Japan	Japan	0.98758
Keisuke	Okumura	Japan	Japan	0.954019
Kenta	Matsumoto	Japan	Japan	0.887941
Sakae	Tanaka	Japan	Japan	0.899786
Satoshi	Nakasu	Japan	Japan	0.98758
Satoko	Miura	Japan	Japan	0.96
Mitsuharu	Yoshiyama	Japan	Japan	0.98758
Tetsuhiro	Kidokoro	Japan	Japan	0.981451
Yusuke	Kakizoe	Japan	Japan	0.946626
Koji	Aso	Japan	Japan	0.937243
Hidekazu	Tanaka	Japan	Japan	0.98758
Ryo	Saito	Japan	Japan	0.908152
Takatoshi	Anno	Japan	Japan	0.958338
Hisako	Ibaraki	Japan	Japan	0.939314
Toshio	Takagi	Japan	Japan	0.98758
Yoshitaka	Tateishi	Japan	Japan	0.98758
Kazumasa	Hayashi	Japan	Japan	0.98758
Atsushi	Morita	Japan	Japan	0.98758
Teruhide	Koyama	Japan	Japan	0.924747
Takehito	Sato	Japan	Japan	0.98758
Kuniaki	Yabe	Japan	Japan	0.98758
Yuriko	Nakaoku	Japan	Japan	0.98758
Tsutomu	Endo	Japan	Japan	0.984515
Hakuo	Takahashi	Japan	Japan	0.98758
Tomonobu	Koizumi	Japan	Japan	0.98758
Kaoru	Suzuki	Japan	Japan	0.98758
Masami	Nakata	Japan	Japan	0.944652
Hitoshi	Kubo	Japan	Japan	0.98758
Takashi	Tarumi	Japan	Japan	0.98758
Tsuyoshi	Udagawa	Japan	Japan	0.98758
Kenichi	Suda	Japan	Japan	0.98758
Saeko	Yanaka	Japan	Japan	0.954019
Mizuki	Kitamatsu	Japan	Japan	0.98758
Yasunori	Iwata	Japan	Japan	0.98758
Norikazu	Matsuo	Japan	Japan	0.98758
Yoshio	Hirano	Japan	Japan	0.98758
Hideyuki	Yokokawa	Japan	Japan	0.98758
Ryosuke	Matsukane	Japan	Japan	0.87584
Masatoshi	Ishikawa	Japan	Japan	0.98758
Kenjiro	Yamamoto	Japan	Japan	0.98758
Takako	Saeki	Japan	Japan	0.986047
Kosuke	Minaga	Japan	Japan	0.944671
Tomohiro	Oishi	Japan	Japan	0.98758
Ryo	Yamashita	Japan	Japan	0.94781
Kosuke	Karube	Japan	Japan	0.894668
Yuki	Nakamura	Japan	Japan	0.98758
Yuri	Hayakawa	Japan	Japan	0.868424
Chihiro	Motozono	Japan	Japan	0.941339
Hiroaki	Kitaoka	Japan	Japan	0.98758
Yuko	Sato	Japan	Japan	0.98758
Katsuo	Usuda	Japan	Japan	0.98758
Hiroyuki	Kuroda	Japan	Japan	0.98758
Akira	Uchino	Japan	Japan	0.981451
Akihiro	Matsumoto	Japan	Japan	0.98758
Kensuke	Fukushima	Japan	Japan	0.98758
Shun	Kohsaka	Japan	Japan	0.901577
Yuichi	Kitai	Japan	Japan	0.955318
Takeo	Yoshihara	Japan	Japan	0.98758
Hisayoshi	Hayashi	Japan	Japan	0.98758
Koji	Umezawa	Japan	Japan	0.98758
Shigeo	Yoshida	Japan	Japan	0.98758
Atsushi	Kobiyama	Japan	Japan	0.986814
Hokuto	Nakata	Japan	Japan	0.932769
Masaki	Kobayashi	Japan	Japan	0.98758
Toru	Aoyama	Japan	Japan	0.98758
Kozue	Yoshida	Japan	Japan	0.98758
Masaaki	Koga	Japan	Japan	0.962299
Masanobu	Tsubaki	Japan	Japan	0.948755
Makoto	Iijima	Japan	Japan	0.963065
Takashi	Osawa	Japan	Japan	0.98758
Tatsuto	Kageyama	Japan	Japan	0.973024
Hiroko	Nagafuchi	Japan	Japan	0.98758
Takahiko	Imai	Japan	Japan	0.98758
Momoka	Iiyama	Japan	Japan	0.742473
Hideyuki	Doi	Japan	Japan	0.98758
Masaharu	Seno	Japan	Japan	0.737775
Hiroshi	Yoshida	Japan	Japan	0.98758
Kenta	Hirai	Japan	Japan	0.96
Akiko	Kondo	Japan	Japan	0.87664
Kazuki	Maesaka	Japan	Japan	0.98758
Kazutaka	Kawatsu	Japan	Japan	0.98758
Satoru	Kanda	Japan	Japan	0.923818
Satoshi	Washino	Japan	Japan	0.966895
Tetsuya	Hirono	Japan	Japan	0.98758
Hisashi	Kato-Noguchi	Japan	Japan	0.956962
Motoki	Takano	Japan	Japan	0.941763
Eiji	Kobayashi	Japan	Japan	0.98758
Takaaki	Nakano	Japan	Japan	0.98758
Takashi	Oda	Japan	Japan	0.98758
Kenta	Shobara	Japan	Japan	0.896095
Ryusuke	Suzuki	Japan	Japan	0.98758
Nao	Hashida	Japan	Japan	0.917026
Kosuke	Mima	Japan	Japan	0.924683
Yukiharu	Hiyoshi	Japan	Japan	0.98758
Ryosuke	Murayama	Japan	Japan	0.957915
Masahiko	Tsuchiya	Japan	Japan	0.98758
Shin	Tokunaga	Japan	Japan	0.947987
Atsushi	Sakima	Japan	Japan	0.982983
Kenji	Yoshino	Japan	Japan	0.98758
Ken	Inoue	Japan	Japan	0.844878
Daijiro	Kurosaka	Japan	Japan	0.957923
Osamu	Nakabayashi	Japan	Japan	0.98758
Koichi	Yoshidome	Japan	Japan	0.975322
Ryosuke	Yokoi	Japan	Japan	0.98758
Yuma	Morimoto	Japan	Japan	0.952582
Kenji	Hashimoto	Japan	Japan	0.98758
Tatsuma	Kishimoto	Japan	Japan	0.887896
Yushiro	Endo	Japan	Japan	0.98758
Kohei	Segawa	Japan	Japan	0.986814
Shigeru	Suzuki	Japan	Japan	0.98758
Nobuhiko	Kawai	Japan	Japan	0.98758
Yasuni	Nakanuma	Japan	Japan	0.842002
Naruki	Hagiwara	Japan	Japan	0.953719
Yuji	Wakamatsu	Japan	Japan	0.98758
Ayumu	Arakawa	Japan	Japan	0.944576
Takahisa	Nakanishi	Japan	Japan	0.9576
Kazumi	Inokuchi	Japan	Japan	0.98758
Tomoko	Sakai	Japan	Japan	0.98758
Tetsuro	Tago	Japan	Japan	0.887347
Yoichi	Yokoyama	Japan	Japan	0.98758
Yusuke	Yoshimatsu	Japan	Japan	0.98758
Eichi	Takaya	Japan	Japan	0.986047
Kousuke	Umeda	Japan	Japan	0.98758
Kanako	Annoura	Japan	Japan	0.714855
Hiroko	Hashimoto	Japan	Japan	0.98758
Nao	Sankoda	Japan	Japan	0.700912
Yasunori	Yoshino	Japan	Japan	0.98758
Tomohiko	Sakuda	Japan	Japan	0.98758
Takenori	Tozawa	Japan	Japan	0.98758
Takeshi	Chujo	Japan	Japan	0.937023
Takumi	Hara	Japan	Japan	0.986814
Atsuko	Kuno	Japan	Japan	0.986047
Hiroto	Ishikawa	Japan	Japan	0.98758
Shohei	Okamoto	Japan	Japan	0.98758
Masafumi	Nozoe	Japan	Japan	0.944343
Masato	Yasui	Japan	Japan	0.98758
Kotaro	Waki	Japan	Japan	0.980685
Teruhiko	Suzuki	Japan	Japan	0.98758
Kentaro	Yamada	Japan	Japan	0.98758
Mayumi	Ozawa	Japan	Japan	0.98758
Tomoko	Okada	Japan	Japan	0.98758
Shunsuke	Noguchi	Japan	Japan	0.98758
Takuya	Sasaki	Japan	Japan	0.98758
Daishi	Morimoto	Japan	Japan	0.961533
Kenshi	Sankoda	Japan	Japan	0.936216
Yutaka	Matsubara (松原裕)	Japan	Japan	0.942876
Akihiro	Matsumi	Japan	Japan	0.986047
Hiroaki	Kobayashi	Japan	Japan	0.98758
Rei	Kuwabara	Japan	Japan	0.876458
Masamichi	Nakata	Japan	Japan	0.985281
Yuka	Morita	Japan	Japan	0.986047
Koji	Ishida	Japan	Japan	0.98758
Takaaki	Furihata	Japan	Japan	0.98758
Masako	Okamura	Japan	Japan	0.98758
Mototsugu	Tanaka	Japan	Japan	0.956355
Yuki	Takeuchi	Japan	Japan	0.98758
Yasuhiro	Goda	Japan	Japan	0.877074
Kosei	Takagi	Japan	Japan	0.973024
Hidetoshi	Inagaki	Japan	Japan	0.98758
Sho	Uehara	Japan	Japan	0.982217
Miyuki	Saito	Japan	Japan	0.98758
Nobuya	Kobayashi	Japan	Japan	0.975322
Toshinobu	Hayashi	Japan	Japan	0.98758
Eisuke	Ochi	Japan	Japan	0.92264
Michio	Fujiwara	Japan	Japan	0.944407
Tomonori	Kawasaki	Japan	Japan	0.98758
Kiyosumi	Hori	Japan	Japan	0.98758
Kazuya	Takehana	Japan	Japan	0.986047
Tomoyoshi	Takenaka	Japan	Japan	0.98758
Hideki	Fukuda	Japan	Japan	0.98758
Michiko	Tawada	Japan	Japan	0.932285
Tsuyoshi	Nakano	Japan	Japan	0.98758
Toshihiko	Ishimitsu	Japan	Japan	0.98758
Yohei	Shimizu	Japan	Japan	0.98758
Yuko	Kanbayashi	Japan	Japan	0.98758
Kazuhei	Nishida	Japan	Japan	0.98758
Hideaki	Takasumi	Japan	Japan	0.98758
Kumiko	Nakamura	Japan	Japan	0.98758
Soichiro	Funaki	Japan	Japan	0.98758
Koji	Ohnuki	Japan	Japan	0.98758
Kyoko	Yoshioka-Maeda	Japan	Japan	0.98758
Takahiro	Ota	Japan	Japan	0.98758
Kohei	Matsubara	Japan	Japan	0.985281
Kei	Jitsuiki	Japan	Japan	0.940253
Nozomi	Endo	Japan	Japan	0.942911
Yuko	Hattori	Japan	Japan	0.982217
Yutaka	Igarashi	Japan	Japan	0.98758
Keisuke	Senda	Japan	Japan	0.924737
Yuka	Ooe	Japan	Japan	0.955671
Daisuke	Sueta	Japan	Japan	0.956317
Tatsuya	Ohtonari	Japan	Japan	0.944556
Kayo	Suzuki	Japan	Japan	0.98758
Toru	Miwa	Japan	Japan	0.98758
Nobutomo	Ikarashi	Japan	Japan	0.98758
Hideki	Yorimitsu	Japan	Japan	0.98758
Koji	Nishiguchi	Japan	Japan	0.98758
Youhei	Yamada	Japan	Japan	0.982983
Kohei	Kawaguchi	Japan	Japan	0.98758
Yuki	Kyoda	Japan	Japan	0.98758
Tomoki	Obata	Japan	Japan	0.973024
Takuya	Kobayakawa	Japan	Japan	0.98758
Makoto	Ukita	Japan	Japan	0.951168
Yu	Kume	Japan	Japan	0.795334
Masaki	Tago	Japan	Japan	0.893959
Yoshitaka	Wada	Japan	Japan	0.953827
Keiya	Uriu	Japan	Japan	0.915122
Moritoshi	Sato	Japan	Japan	0.98758
Shinichiro	Okauchi	Japan	Japan	0.978387
Chiho	Oba-Yamamoto	Japan	Japan	0.789012
Tomohisa	Furuya	Japan	Japan	0.98758
Yoshihiro	Kirishima	Japan	Japan	0.98758
Tetsuya	Yumoto	Japan	Japan	0.98758
Misaki	Oku	Japan	Japan	0.9403
Shotaro	Nakagun	Japan	Japan	0.741841
Yuto	Chiba	Japan	Japan	0.900932
Taisei	Shimomura	Japan	Japan	0.958445
Izumi	Kochi	Japan	Japan	0.934433
Ryo	Karakawa	Japan	Japan	0.943049
Keiko	Kurosawa	Japan	Japan	0.98758
Akira	Ishikawa	Japan	Japan	0.975322
Kazuo	Takayama	Japan	Japan	0.98758
Yusuke	Katayama	Japan	Japan	0.943026
Kohjiro	Ueki	Japan	Japan	0.98758
Kazunori	Matsuda	Japan	Japan	0.98758
Tsukasa	Ugajin	Japan	Japan	0.902187
Tomoko	Oshima	Japan	Japan	0.958069
Mariko	Asaoka	Japan	Japan	0.924854
Yasuhiro	Toyoda	Japan	Japan	0.98758
Ayako	Wakamatsu	Japan	Japan	0.979919
Keiichiro	Toda	Japan	Japan	0.98758
Toshiki	Yamada	Japan	Japan	0.98758
Norio	Sakai	Japan	Japan	0.982217
Haruhiko	Higashi	Japan	Japan	0.98758
Seiichiro	Eto	Japan	Japan	0.952259
Tomohiko	Matsuo	Japan	Japan	0.982217
Ryota	Sekizuka	Japan	Japan	0.958099
Yoshinao	Chinen	Japan	Japan	0.720854
Tomohisa	Ishida	Japan	Japan	0.98758
Masae	Itamochi	Japan	Japan	0.952782
Takuya	Saito	Japan	Japan	0.98758
Takashi	Fukagai	Japan	Japan	0.98758
Yuko	Kachi	Japan	Japan	0.949877
Yusuke	Hashimoto	Japan	Japan	0.956885
Kosuke	Nomura	Japan	Japan	0.98758
Hisayuki	Hosoo	Japan	Japan	0.98758
Shin-Ichi	Yamada	Japan	Japan	0.98758
Yuka	Miyoshi	Japan	Japan	0.98758
Takeshi	Kamoda	Japan	Japan	0.98758
Shigeki	Minami	Japan	Japan	0.96
Wataru	Ando	Japan	Japan	0.891185
Taisuke	Sotome	Japan	Japan	0.841613
Masaki	Tomochi	Japan	Japan	0.934043
Fumihito	Hikage	Japan	Japan	0.957753
Shu	Okumura	Japan	Japan	0.78692
Toyoshi	Umezu	Japan	Japan	0.93672
Tsuneyuki	Miyazaki	Japan	Japan	0.98758
Susumu	Hijioka	Japan	Japan	0.942726
Toshihiro	Ikeda	Japan	Japan	0.98758
Tomoya	Takasago	Japan	Japan	0.942733
Yoshito	Tomimaru	Japan	Japan	0.967661
Ryoichi	Kanega	Japan	Japan	0.955325
Ayumi	Suematsu	Japan	Japan	0.970726
Atsushi	Yamada	Japan	Japan	0.98758
Yusuke	Sugita	Japan	Japan	0.901304
Masayoshi	Uefune	Japan	Japan	0.933004
Asahi	Oshima	Japan	Japan	0.873877
Michiko	Shirane	Japan	Japan	0.870609
Koji	Izutsu	Japan	Japan	0.98758
Keiichi	Abe	Japan	Japan	0.894097
Ken	Saito	Japan	Japan	0.729431
Shinya	Okawa	Japan	Japan	0.986047
Yutaka	Iwagoi	Japan	Japan	0.949009
Takeshi	Ogura	Japan	Japan	0.98758
Naoto	Mukada	Japan	Japan	0.750635
Shinichiro	Takashima	Japan	Japan	0.983749
Yoshihiko	Sawa	Japan	Japan	0.98758
Kosuke	Saito	Japan	Japan	0.982983
Gaku	Sugiura	Japan	Japan	0.956962
Miki	Yamada	Japan	Japan	0.980685
Takuya	Usami	Japan	Japan	0.984515
Shugo	Yajima	Japan	Japan	0.957823
Shota	Tamura	Japan	Japan	0.96996
Norihiko	Ikeda	Japan	Japan	0.98758
Reiko	Tajiri	Japan	Japan	0.930502
Mitsunori	Yoshida	Japan	Japan	0.98758
Ryo	Kushi	Japan	Japan	0.896171
Yusuke	Watanabe	Japan	Japan	0.986814
Fuzuki	Mizuno	Japan	Japan	0.981451
Yoko	Miyazaki-Asato	Japan	Japan	0.958468
Tsuneyuki	Uchida	Japan	Japan	0.98758
Haruki	Hashimoto	Japan	Japan	0.954288
Shunki	Kitsunai	Japan	Japan	0.938227
Takamitsu	Makino	Japan	Japan	0.957999
Yoshihiko	Watarai	Japan	Japan	0.98758
Kingo	Fujimura	Japan	Japan	0.986814
Kenji	Suzuki	Japan	Japan	0.98758
Yuya	Takeshige	Japan	Japan	0.98758
Yoshimasa	Seike	Japan	Japan	0.957315
Ryosuke	Morimoto	Japan	Japan	0.98758
Kazuhiro	Tanaka	Japan	Japan	0.98758
Eri	Nishiyama	Japan	Japan	0.833062
Shigeru	Kawai	Japan	Japan	0.98758
Shinya	Ito	Japan	Japan	0.917611
Yosuke	Senju	Japan	Japan	0.933657
Yoshihiro	Kurata	Japan	Japan	0.98758
Ryo	Morikawa	Japan	Japan	0.986047
Ryo	Kinoshita-Daitoku	Japan	Japan	0.895242
Shingo	Ohira	Japan	Japan	0.956263
Ko	Oshita	Japan	Japan	0.895553
Shinya	Abe	Japan	Japan	0.868314
Manabu	Tsukamoto	Japan	Japan	0.924004
Keisuke	Suzuki	Japan	Japan	0.98758
Takaharu	Ikeda	Japan	Japan	0.98758
Satoru	Monzen	Japan	Japan	0.841822
Yasuko	Owada	Japan	Japan	0.98758
Yohhei	Hamada	Japan	Japan	0.902097
Hitomi	Ashikawa	Japan	Japan	0.938126
Shunsuke	Kato	Japan	Japan	0.98758
Hiroki	Yamanaka	Japan	Japan	0.98758
Naoki	Saji	Japan	Japan	0.876303
Masanori	Iwasaki	Japan	Japan	0.98758
Reiko	Kuno	Japan	Japan	0.924151
Masahiro	Tezuka	Japan	Japan	0.98758
Yugo	Miura	Japan	Japan	0.98758
Tatsuro	Inoue	Japan	Japan	0.986047
Katsuhiko	Hamada	Japan	Japan	0.942192
Shunsei	Hirohata	Japan	Japan	0.98758
Kenji	Sadamatsu	Japan	Japan	0.98758
Koichiro	Wasano	Japan	Japan	0.975322
Hideaki	Saito	Japan	Japan	0.98758
Hideo	Kato	Japan	Japan	0.98758
Hitoshi	Mori	Japan	Japan	0.98758
Yuki	Hasegawa	Japan	Japan	0.98758
Jun	Tamura	Japan	Japan	0.868385
Shigeki	Yoshiba	Japan	Japan	0.98758
Shogo	Inoue	Japan	Japan	0.975322
Yohei	Adachi	Japan	Japan	0.943762
Yoshinori	Utsumi	Japan	Japan	0.98758
Tomoyuki	Abe	Japan	Japan	0.979919
Taishu	Yoshinaga	Japan	Japan	0.963065
Haruna	Kawaguchi	Japan	Japan	0.855752
Tatsuya	Suwabe	Japan	Japan	0.957277
Haru	Yamamoto	Japan	Japan	0.98758
Kenji	Toyota	Japan	Japan	0.98758
Hiromitsu	Iwata	Japan	Japan	0.98758
Yuki	Kawai	Japan	Japan	0.985281
Shojiro	Katoh	Japan	Japan	0.98758
Nao	Tamai	Japan	Japan	0.892956
Shunsuke	Kimura	Japan	Japan	0.952374
Ryusuke	Hayashi	Japan	Japan	0.98758
Takahiro	Kimura	Japan	Japan	0.98758
Wataru	Sakuma	Japan	Japan	0.954941
Kiyosumi	Hori	Japan	Japan	0.98758
Gaku	Yamanaka	Japan	Japan	0.976854
Ryota	Shizu	Japan	Japan	0.962299
Ryuta	Mizutani	Japan	Japan	0.97379
Yoshiaki	Oshima	Japan	Japan	0.98758
Hiroyuki	Hatamori	Japan	Japan	0.98758
Yasuhiro	Inoue	Japan	Japan	0.986814
Akira	Inoue	Japan	Japan	0.885995
Takeshi	Johkoh	Japan	Japan	0.901157
Nobutaka	Hattori	Japan	Japan	0.938483
Hiroaki	Tanabe	Japan	Japan	0.98758
Keita	Sato	Japan	Japan	0.955195
Makiko	Shinomoto	Japan	Japan	0.979153
Saki	Nishikawa	Japan	Japan	0.98758
Fumi	Kayasaki	Japan	Japan	0.958422
Ken-Ichirou	Morohashi	Japan	Japan	0.923568
Ryosuke	Matsuzaki	Japan	Japan	0.98758
Sho	Kitagawa	Japan	Japan	0.900352
Yukio	Abe	Japan	Japan	0.986047
Masako	Kitano	Japan	Japan	0.931915
Shinji	Nakahara	Japan	Japan	0.986047
Shoya	Iwanami	Japan	Japan	0.926352
Takahiro	Konishi	Japan	Japan	0.98758
Mari	Ozaki	Japan	Japan	0.814043
Hironori	Tanaka	Japan	Japan	0.98758
Yuna	Hirohashi	Japan	Japan	0.885832
Yo	Kurashima	Japan	Japan	0.901347
Kazumasa	Hanada	Japan	Japan	0.958468
Kazushi	Ohta	Japan	Japan	0.98758
Ryo	Aiura	Japan	Japan	0.944312
Hiromi	Watanabe	Japan	Japan	0.986814
Ryuichi	Ohta	Japan	Japan	0.98758
Masahiro	Kubo	Japan	Japan	0.98758
Keiko	Tagami	Japan	Japan	0.986047
Miwa	Maeda	Japan	Japan	0.901502
Kiyohiko	Sakata	Japan	Japan	0.98758
Masashi	Shiraishi	Japan	Japan	0.955725
Yoshitaka	Nakamura	Japan	Japan	0.98758
Hiroshi	Shimizu	Japan	Japan	0.986814
Miyuki	Sasaki	Japan	Japan	0.98758
Fumiaki	Kanamori	Japan	Japan	0.98758
Junichi	Fujii	Japan	Japan	0.98758
Takeya	Sugimoto	Japan	Japan	0.97762
Takayuki	Katsuno	Japan	Japan	0.98758
Ken	Taguchi	Japan	Japan	0.831572
Takafumi	Watanabe	Japan	Japan	0.98758
Katsuhisa	Kawanami	Japan	Japan	0.986814
Akemi	Kakino	Japan	Japan	0.940026
Sawako	Kawakami	Japan	Japan	0.957477
Kentaro	Ozu	Japan	Japan	0.94384
Megumi	Matsumoto	Japan	Japan	0.954249
Go	Yoshida	Japan	Japan	0.895833
Sotaro	Ozaka	Japan	Japan	0.95554
Shuhei	Takizawa	Japan	Japan	0.98758
Yasuhiro	Uno	Japan	Japan	0.98758
Nobuo	Nishi	Japan	Japan	0.98758
Toshiaki	Iba	Japan	Japan	0.955202
Kosuke	Hamada	Japan	Japan	0.924234
Masahiro	Nomura	Japan	Japan	0.98758
Tatsuya	Nishi	Japan	Japan	0.98758
Hironori	Takagi	Japan	Japan	0.98758
Kimi	Sato	Japan	Japan	0.899491
Hikaru	Sakamoto	Japan	Japan	0.98758
Ryoma	Takeshima	Japan	Japan	0.962299
Nobuki	Imano	Japan	Japan	0.98758
Naoko	Ohshita	Japan	Japan	0.98758
Yoichi	Takaya	Japan	Japan	0.98758
Sota	Kato	Japan	Japan	0.922896
Takuya	Miyake	Japan	Japan	0.98758
Tomoyuki	Kawada	Japan	Japan	0.98758
Toshihiro	Takami	Japan	Japan	0.98758
Junya	Saeki	Japan	Japan	0.925567
Michiko	Toizumi	Japan	Japan	0.942879
Tomohisa	Iwai	Japan	Japan	0.98758
Takeru	Amiya	Japan	Japan	0.858282
Yukio	Fujiki	Japan	Japan	0.98758
Takeshi	Hattori	Japan	Japan	0.98758
Hirokazu	Kimura	Japan	Japan	0.98758
Yoshifumi	Nakazawa	Japan	Japan	0.98758
Hajime	Iwamoto	Japan	Japan	0.968427
Shinjiro	Kobayashi	Japan	Japan	0.98758
Takayuki	Kosaka	Japan	Japan	0.98758
Asako	Takahashi	Japan	Japan	0.985281
Motomu	Kanai	Japan	Japan	0.957362
Masakazu	Higuchi	Japan	Japan	0.98758
Shoji	Kobayashi	Japan	Japan	0.98758
Takumi	Matsumoto	Japan	Japan	0.95325
Yoichi	Shimizu	Japan	Japan	0.98758
Masatoshi	Saiki	Japan	Japan	0.94575
Mikito	Saito	Japan	Japan	0.940482
Kikuko	Shoyama	Japan	Japan	0.957969
Shusuke	Yagi	Japan	Japan	0.98758
Hidetaka	Wakabayashi	Japan	Japan	0.986814
Shoko	Yamashita	Japan	Japan	0.98758
Akihiko	Uchiyama	Japan	Japan	0.98758
Daisuke	Ito	Japan	Japan	0.943503
Takahiro	Makino	Japan	Japan	0.955771
Itaru	Kawashima	Japan	Japan	0.98758
Katsuhiko	Fukai	Japan	Japan	0.98758
Koichi	Tamura	Japan	Japan	0.98758
Takeshi	Okamoto	Japan	Japan	0.98758
Manabu	Taneike	Japan	Japan	0.801305
Kirara	Ishida	Japan	Japan	0.870545
Eriko	Matsuda	Japan	Japan	0.923893
Azusa	Matsumoto	Japan	Japan	0.901785
Masahiro	Yanagiya	Japan	Japan	0.985281
Shinichi	Nakatoh	Japan	Japan	0.98758
Yasuhiro	Sato	Japan	Japan	0.98758
Yumi	Kokubu	Japan	Japan	0.986814
Mitsuhisa	Komatsu	Japan	Japan	0.966129
Yuji	Kunitomi	Japan	Japan	0.98758
Kiyohisa	Ogawa	Japan	Japan	0.98758
Atsuhito	Wada	Japan	Japan	0.976088
Takamitsu	Nakamura	Japan	Japan	0.98758
Kenichi	Kimura	Japan	Japan	0.947203
Asaki	Suzaki	Japan	Japan	0.986814
Yasutaka	Kuniyoshi	Japan	Japan	0.98758
Tomomi	Hasegawa	Japan	Japan	0.98758
Toshihiko	Takada	Japan	Japan	0.98758
Tatsunori	Ikemoto	Japan	Japan	0.98758
Yukihiro	Goto	Japan	Japan	0.98758
Hiroshi	Kimura	Japan	Japan	0.98758
Hidetaka	Hamasaki	Japan	Japan	0.915487
Takahito	Suyama	Japan	Japan	0.969193
Hiroshi	Hori	Japan	Japan	0.98758
Hanae	Miyagawa	Japan	Japan	0.835673
Daishi	Naoi	Japan	Japan	0.943835
Toru	Doi	Japan	Japan	0.922329
Seikai	Toyooka	Japan	Japan	0.944476
Kazuya	Fujihara	Japan	Japan	0.98758
Kazunori	Nakagawa	Japan	Japan	0.98758
Satoshi	Oki	Japan	Japan	0.98758
Hiroto	Matsui	Japan	Japan	0.98758
Sachi	Tomokawa	Japan	Japan	0.941516
Hiroshi	Yamagishi	Japan	Japan	0.98758
Shunsuke	Nakakura	Japan	Japan	0.982983
Satoshi	Ogihara	Japan	Japan	0.98758
Kojiro	Mukai	Japan	Japan	0.96996
Yamato	Suzuki	Japan	Japan	0.98758
Yuki	Matsumi	Japan	Japan	0.98758
Takunori	Harada	Japan	Japan	0.972258
Kazuki	Hayashima	Japan	Japan	0.986047
Yoshihiro	Aoki	Japan	Japan	0.98758
Hideki	Tani	Japan	Japan	0.97762
Tatsuro	Nasu	Japan	Japan	0.98758
Shota	Ichikawa	Japan	Japan	0.98758
Mikio	Kubota	Japan	Japan	0.981451
Yoshiaki	Ueda	Japan	Japan	0.98758
Hiroshi	Abe	Japan	Japan	0.945489
Masahiro	Nezu	Japan	Japan	0.98758
Kenta	Ninomiya	Japan	Japan	0.923386
Koichiro	Yasaka	Japan	Japan	0.979153
Yuta	Ujiie	Japan	Japan	0.98758
Takeshi	Kurita	Japan	Japan	0.98758
Shunsuke	Tanabe	Japan	Japan	0.98758
Osamu	Sasaki	Japan	Japan	0.955909
Ayako	Arai	Japan	Japan	0.957461
Mio	Tanaka	Japan	Japan	0.941188
Tatsuro	Hirayama	Japan	Japan	0.98758
Nozomu	Kawashima	Japan	Japan	0.98758
Yuichi	Morozumi	Japan	Japan	0.98758
Masahiro	Okamura	Japan	Japan	0.98758
Yoshihiro	Kitahama	Japan	Japan	0.98758
Mitsuru	Arima	Japan	Japan	0.944283
Hideaki	Miyake	Japan	Japan	0.98758
Satoshi	Tsutsumi	Japan	Japan	0.98758
Katsuhito	Kashiwagi	Japan	Japan	0.955786
Masayuki	Ishimura	Japan	Japan	0.98758
Hirohito	Hirata	Japan	Japan	0.98758
Azusa	Takahashi-Nakaguchi	Japan	Japan	0.891272
Tomoko	Tadokoro	Japan	Japan	0.838765
Hirotaka	Yamagata	Japan	Japan	0.98758
Kei	Saito	Japan	Japan	0.966895
Ayano	Hata	Japan	Japan	0.899703
Kuniaki	Hirai	Japan	Japan	0.98758
Kei	Miyamoto	Japan	Japan	0.98758
Kayo	Nakata	Japan	Japan	0.934847
Kotaro	Shimura	Japan	Japan	0.98758
Makoto	Honda	Japan	Japan	0.92167
Kazuhiro	Hayashi	Japan	Japan	0.98758
Satoshi	Sueoka	Japan	Japan	0.98758
Shinichi	Ishiguro	Japan	Japan	0.98758
Masafumi	Yamaguchi	Japan	Japan	0.98758
Kosuke	Notsu	Japan	Japan	0.95813
Takuya	Watanabe	Japan	Japan	0.957784
Masahiro	Ieko	Japan	Japan	0.982983
Junichi	Nakagawa	Japan	Japan	0.955264
Yusuke	Kimura	Japan	Japan	0.95219
Mitsushige	Murata	Japan	Japan	0.901365
Akinori	Yaegashi	Japan	Japan	0.986047
Masataka	Iida	Japan	Japan	0.966895
Sayaka	Yamamoto	Japan	Japan	0.942458
Yuichiro	Yoshida	Japan	Japan	0.98758
Hinako	Eto	Japan	Japan	0.876297
Teppei	Takeshima	Japan	Japan	0.985281
Naho	Nomura	Japan	Japan	0.891092
Wataru	Ito	Japan	Japan	0.955894
Yutaka	Inoue	Japan	Japan	0.984515
Ryuto	Nishisho	Japan	Japan	0.98758
Hiroaki	Inui	Japan	Japan	0.98758
Masanori	Ochi	Japan	Japan	0.946573
Kotaro	Ikeda	Japan	Japan	0.98758
Kenji	Fukushima	Japan	Japan	0.98758
Masakatsu	Tsurusaki	Japan	Japan	0.98758
Itaru	Yasuda	Japan	Japan	0.98758
Hiroshi	Ueno	Japan	Japan	0.98758
Kimio	Isshi	Japan	Japan	0.957807
Akio	Horiguchi	Japan	Japan	0.98758
Ryosuke	Takizawa	Japan	Japan	0.98758
Hayato	Tada	Japan	Japan	0.924806
Takayasu	Ito	Japan	Japan	0.98758
Tetsuro	Hoshino	Japan	Japan	0.98758
Osamu	Kitagawa	Japan	Japan	0.944602
Kazuya	Kikutani	Japan	Japan	0.944326
Tomotaka	Umimura	Japan	Japan	0.94245
Hiroyuki	Umemura	Japan	Japan	0.98758
Masafumi	Miyai	Japan	Japan	0.985281
Syuhei	Ikeda	Japan	Japan	0.98758
Hitoshi	Koga	Japan	Japan	0.98758
Satoshi	Kamada	Japan	Japan	0.958384
Hikari	Miike	Japan	Japan	0.849798
Keiko	Sato	Japan	Japan	0.986814
Ryosuke	Kasai	Japan	Japan	0.986047
Naoki	Hayakawa	Japan	Japan	0.98758
Hirotaka	Iwasaki	Japan	Japan	0.98758
Ritsuya	Shiiba	Japan	Japan	0.834414
Takahiro	Tokuda	Japan	Japan	0.98758
Ryuji	Uesugi	Japan	Japan	0.98758
Hisakazu	Majima	Japan	Japan	0.98758
Hidehiko	Kikuchi	Japan	Japan	0.98758
Tsuyoshi	Yoda	Japan	Japan	0.98758
Hiroki	Nishikawa	Japan	Japan	0.98758
Mio	Nakata	Japan	Japan	0.936005
Chikashi	Ota	Japan	Japan	0.877384
Hidetaka	Matsumoto	Japan	Japan	0.98758
Masahiro	Kameda	Japan	Japan	0.976088
Tomoya	Tsuchida	Japan	Japan	0.98758
Yuki	Nakaya	Japan	Japan	0.98758
Kozue	Sawada	Japan	Japan	0.840896
Keisuke	Yasui	Japan	Japan	0.98758
Hiroaki	Ichimaru	Japan	Japan	0.98758
Masatoshi	Shimada	Japan	Japan	0.983749
Madoka	Fukaura	Japan	Japan	0.930178
Koichiro	Okuyama	Japan	Japan	0.98758
Yoko	Mase	Japan	Japan	0.923413
Seigo	Kimura	Japan	Japan	0.941583
Fumihiro	Shutoh	Japan	Japan	0.986814
Yuya	Ashida	Japan	Japan	0.978387
Shunsuke	Onoe	Japan	Japan	0.980685
Masakazu	Ohara	Japan	Japan	0.98758
Hiroaki	Ochiiwa	Japan	Japan	0.958107
Kanako	Omata	Japan	Japan	0.923155
Tomohiro	Hirade	Japan	Japan	0.956447
Takashi	Masuda	Japan	Japan	0.985281
Ryo	Aoki	Japan	Japan	0.98758
Shuuichi	Miyakawa	Japan	Japan	0.98758
Saki	Kodama	Japan	Japan	0.855687
Tatsuya	Kubo	Japan	Japan	0.98758
Tsuyoshi	Oguma	Japan	Japan	0.98758
Kohei	Yamada	Japan	Japan	0.98758
Yoshiaki	Mizutani	Japan	Japan	0.98758
Yuko	Ikemoto	Japan	Japan	0.98758
Yuki	Iwasaki	Japan	Japan	0.98758
Nobuyuki	Yoshiyasu	Japan	Japan	0.98758
Daichi	Sone	Japan	Japan	0.816703
Takashi	Tokuda	Japan	Japan	0.98758
Yutaka	Kobayashi	Japan	Japan	0.98758
Takamichi	Yokoe	Japan	Japan	0.95843
Koshi	Nishida	Japan	Japan	0.986047
Takahiro	Imaizumi	Japan	Japan	0.98758
Junya	Arai	Japan	Japan	0.93219
Ayato	Obana	Japan	Japan	0.7385
Naoki	Omachi	Japan	Japan	0.921983
Hironaga	Akita	Japan	Japan	0.958092
Takayuki	Ishikawa	Japan	Japan	0.98758
Teppei	Tokumaru	Japan	Japan	0.958007
Takaya	Ozeki	Japan	Japan	0.944599
Ken-Ichi	Okada	Japan	Japan	0.974556
Kazuhiro	Itoh	Japan	Japan	0.98758
Satoshi	Matsuyama	Japan	Japan	0.983749
Akira	Nagita	Japan	Japan	0.923398
Tomihisa	Niitsu	Japan	Japan	0.889727
Ryosuke	Matsuno	Japan	Japan	0.98758
Hirotaka	Sone	Japan	Japan	0.89638
Hideo	Ichimura	Japan	Japan	0.98758
Fumio	Shimada	Japan	Japan	0.98758
Hiroyuki	Takashima	Japan	Japan	0.98758
Misaki	Yasuda	Japan	Japan	0.98758
Hiroki	Toyoda	Japan	Japan	0.98758
Tomohito	Okano	Japan	Japan	0.98758
Isoo	Noguchi	Japan	Japan	0.944658
Toshihito	Takahashi	Japan	Japan	0.98758
Kazuhiko	Takeuchi	Japan	Japan	0.98758
Matsujiro	Ishibashi	Japan	Japan	0.98758
Takaaki	Yuguchi	Japan	Japan	0.98758
Takuya	Fujimaru	Japan	Japan	0.98758
Kento	Sei	Japan	Japan	0.796258
Takeshi	Suzuki	Japan	Japan	0.98758
Masahiro	Saka	Japan	Japan	0.924333
Nobuoki	Eshima	Japan	Japan	0.9441
Hiroki	Ura	Japan	Japan	0.98758
Mao	Arai	Japan	Japan	0.776218
Naoto	Kuroda	Japan	Japan	0.98758
Yoshihisa	Matsukawa	Japan	Japan	0.98758
Tatsunori	Ogawa	Japan	Japan	0.98758
Shuhei	Ohyama	Japan	Japan	0.98758
Mihoko	Yamada	Japan	Japan	0.958353
Takashi	Yazawa	Japan	Japan	0.98758
Yoshiaki	Iwashita	Japan	Japan	0.98758
Shigeo	Ishikawa	Japan	Japan	0.986047
Kazumasa	Sakurai	Japan	Japan	0.98758
Sakae	Kikuyama	Japan	Japan	0.909214
Tsuyoshi	Hirata	Japan	Japan	0.98758
Shinji	Onda	Japan	Japan	0.903509
Hiroo	Kenzaki	Japan	Japan	0.98758
Ryo	Sasaki	Japan	Japan	0.955356
Hiromasa	Otsuka	Japan	Japan	0.98758
Keisuke	Sakurai	Japan	Japan	0.984515
Hiroaki	Watanabe	Japan	Japan	0.98758
Shigeomi	Yokoya	Japan	Japan	0.982983
Muneji	Yasuda	Japan	Japan	0.986047
Tohru	Yoneyama	Japan	Japan	0.98758
Norihiro	Takakuwa	Japan	Japan	0.954649
Kanji	Horibe	Japan	Japan	0.942289
Azumi	Hamasaki	Japan	Japan	0.897853
Yusuke	Adachi	Japan	Japan	0.872456
Sho	Mihara	Japan	Japan	0.901973
Takahiro	Yajima	Japan	Japan	0.986047
Fumihiko	Namba	Japan	Japan	0.89446
Yoshimi	Uchida	Japan	Japan	0.98758
Masaki	Tsuda	Japan	Japan	0.98758
Takeshi	Horii	Japan	Japan	0.98758
Shinichiro	Tomitaka	Japan	Japan	0.98758
Hiroyuki	Ueda	Japan	Japan	0.98758
Tomomi	Nakahara	Japan	Japan	0.982983
Shiori	Sekiguchi	Japan	Japan	0.986814
Michinobu	Ohno	Japan	Japan	0.98758
Daigo	Nomoto	Japan	Japan	0.944286
Ryohei	Kobayashi	Japan	Japan	0.98758
Taizo	Takeda	Japan	Japan	0.98758
Takaaki	Kato	Japan	Japan	0.98758
Akihiro	Miura	Japan	Japan	0.98758
Ryuzo	Arai	Japan	Japan	0.98758
Tsutomu	Takahashi	Japan	Japan	0.98758
Osamu	Shibata	Japan	Japan	0.957654
Toshihide	Izumida	Japan	Japan	0.950668
Wataru	Kobayashi	Japan	Japan	0.98758
Shin	Iinuma	Japan	Japan	0.917143
Kimiyo	Kikuchi	Japan	Japan	0.94295
Koichiro	Mandai	Japan	Japan	0.840782
Hiroki	Kitagawa	Japan	Japan	0.98758
Katsuhito	Miyazawa	Japan	Japan	0.98758
Toshihiko	Nishida	Japan	Japan	0.98758
Takeshi	Ito	Japan	Japan	0.98758
Takahiro	Masuda	Japan	Japan	0.954004
Norihito	Kaku	Japan	Japan	0.924018
Ryutaro	Wakabayashi	Japan	Japan	0.98758
Teruhiko	Matsubara	Japan	Japan	0.942695
Kojiro	Uetani	Japan	Japan	0.98758
Takashi	Nakakoji	Japan	Japan	0.98758
Hiroshi	Nakano	Japan	Japan	0.98758
Hirofumi	Sato	Japan	Japan	0.98758
Yoichi	Imori	Japan	Japan	0.979919
Yasushi	Matsuyama	Japan	Japan	0.98758
Takashi	Yokoyama	Japan	Japan	0.98758
Yuki	Otani	Japan	Japan	0.98758
Makiko	Nakamura	Japan	Japan	0.985281
Rie	Terada	Japan	Japan	0.873401
Shota	Tamaki	Japan	Japan	0.946811
Sotaro	Kusumoto	Japan	Japan	0.975322
Tatsuya	Hasegawa	Japan	Japan	0.986814
Masatoshi	Kudo	Japan	Japan	0.98758
Yuki	Takahashi	Japan	Japan	0.98758
Kentaro	Suzuki	Japan	Japan	0.98758
Natsumi	Saka	Japan	Japan	0.898949
Yoshinori	Komazawa	Japan	Japan	0.98758
Kiwamu	Akagi	Japan	Japan	0.944182
Hiroaki	Yokota	Japan	Japan	0.98758
Toshihiko	Suzuki	Japan	Japan	0.98758
Takumi	Saito	Japan	Japan	0.98758
Nobuhiro	Asai	Japan	Japan	0.98758
Koichi	Kobayashi	Japan	Japan	0.98758
Keisuke	Shigenobu	Japan	Japan	0.980685
Kiyomi	Mashima	Japan	Japan	0.943021
Muneyoshi	Kimura	Japan	Japan	0.942062
Mayo	Ono	Japan	Japan	0.74113
Yuki	Otani	Japan	Japan	0.98758
Mikio	Fukuhara	Japan	Japan	0.98758
Reiko	Shiba	Japan	Japan	0.943638
Katsuhiko	Suzuki	Japan	Japan	0.98758
Kazuhiro	Hori	Japan	Japan	0.98758
Nao	Takahashi	Japan	Japan	0.98758
Motohito	Okabe	Japan	Japan	0.949285
Takuro	Inoue	Japan	Japan	0.986047
Akio	Miyasaka	Japan	Japan	0.98758
Masamitsu	Yamaguchi	Japan	Japan	0.98758
Shin-Ichi	Arimura	Japan	Japan	0.986814
Kei	Nakajima	Japan	Japan	0.956916
Kenichiro	Mae	Japan	Japan	0.900776
Yuichiro	Miki	Japan	Japan	0.98758
Motoyasu	Kato	Japan	Japan	0.98758
Yuri	Ushijima	Japan	Japan	0.89059
Yoshiyasu	Miyajima	Japan	Japan	0.98758
Tomoki	Fukui	Japan	Japan	0.98758
Takashi	Sakai	Japan	Japan	0.98758
Soshi	Seike	Japan	Japan	0.920792
Satomi	Wakasugi	Japan	Japan	0.938855
Shunichi	Sasou	Japan	Japan	0.900419
Taizo	Yokokawa	Japan	Japan	0.98758
Hiroki	Hayashi	Japan	Japan	0.98758
Keiko	Takahashi	Japan	Japan	0.98758
Kentaro	Kawaguchi	Japan	Japan	0.98758
Nobutaka	Masuoka	Japan	Japan	0.885566
Fumiaki	Maruyama	Japan	Japan	0.944421
Noriko	Kimura	Japan	Japan	0.964597
Akiyoshi	Matsugi	Japan	Japan	0.98758
Masaru	Fukahori	Japan	Japan	0.98758
Chisato	Hayashi	Japan	Japan	0.979153
Tsuyoshi	Nakagawa	Japan	Japan	0.98758
Tadashi	Odagiri	Japan	Japan	0.957677
Tomohiro	Kadota	Japan	Japan	0.95846
Takaaki	Ono	Japan	Japan	0.98758
Chisato	Wata	Japan	Japan	0.924362
Takahiro	Nakayama	Japan	Japan	0.98758
Hiroyuki	Kanao	Japan	Japan	0.98758
Kazuya	Tsubouchi	Japan	Japan	0.98758
Tsuyoshi	Yamaguchi	Japan	Japan	0.98758
Anri	Nishinaka	Japan	Japan	0.714586
Hiromitsu	Maehira	Japan	Japan	0.98758
Atsushi	Kitagawa	Japan	Japan	0.985281
Tomoyuki	Kawada	Japan	Japan	0.98758
Takefumi	Kimura	Japan	Japan	0.98758
Ryuma	Iwaki	Japan	Japan	0.98758
Naoki	Horikoshi	Japan	Japan	0.98758
Kazuki	Nakanishi	Japan	Japan	0.98758
Kiyoshi	Chiba	Japan	Japan	0.939151
Takuya	Fujimoto	Japan	Japan	0.98758
Ryo	Toda	Japan	Japan	0.976854
Yuta	Hagino	Japan	Japan	0.98758
Takaaki	Oba	Japan	Japan	0.960766
Hiroki	Kawaguchi	Japan	Japan	0.98758
Shogo	Ebisudani	Japan	Japan	0.881597
Shoko	Fujimori	Japan	Japan	0.98758
Michiko	Yasuhara	Japan	Japan	0.98758
Chikako	Shirai	Japan	Japan	0.937194
Yukihiro	Matsuno	Japan	Japan	0.98758
Yoshihiro	Kon	Japan	Japan	0.921612
Takashi	Kadowaki	Japan	Japan	0.98758
Tomohiro	Miyashita	Japan	Japan	0.98758
Miku	Ishizawa	Japan	Japan	0.957907
Fumi	Miyagawa	Japan	Japan	0.98758
Ryuta	Inukai	Japan	Japan	0.98758
Keisuke	Kawase	Japan	Japan	0.986047
Mitsue	Kawamura	Japan	Japan	0.957408
Kaoru	Sakatani	Japan	Japan	0.985281
Ken	Inoue	Japan	Japan	0.844878
Atsushi	Koike	Japan	Japan	0.96
Ryo	Kobayashi	Japan	Japan	0.98758
Satsuki	Miyazaki	Japan	Japan	0.98758
Yuichi	Nakaseko	Japan	Japan	0.98758
Hayato	Taniguchi	Japan	Japan	0.920166
Ryosuke	Nakai	Japan	Japan	0.98758
Koya	Yamashiro	Japan	Japan	0.908939
Taku	Inaniwa	Japan	Japan	0.958376
Hirotaka	Sato	Japan	Japan	0.98758
Yuya	Adachi	Japan	Japan	0.956731
Shohei	Yamauchi	Japan	Japan	0.98758
Ken	Maeda	Japan	Japan	0.735294
Kazunobu	Une	Japan	Japan	0.958422
Masatake	Sugita	Japan	Japan	0.939795
Takashi	Naito	Japan	Japan	0.98758
Hidemichi	Kiyomatsu	Japan	Japan	0.98758
Kazutaka	Kuroki	Japan	Japan	0.986047
Masutaka	Furue	Japan	Japan	0.957292
Shigeki	Kawai	Japan	Japan	0.982983
Hironori	Inaba	Japan	Japan	0.982983
Hidekazu	Takahashi	Japan	Japan	0.98758
Daisuke	Noguchi	Japan	Japan	0.963831
Satoshi	Oki	Japan	Japan	0.98758
Tamami	Iwamoto	Japan	Japan	0.98758
Yuki	Hashimoto	Japan	Japan	0.98758
Masashi	Aoyagi	Japan	Japan	0.98758
Miyuki	Shimizu	Japan	Japan	0.98758
Takaaki	Konishi	Japan	Japan	0.98758
Maiko	Suto	Japan	Japan	0.848919
Koichi	Hirata	Japan	Japan	0.98758
Yasutomo	Nakai	Japan	Japan	0.986047
Koichi	Sakakura	Japan	Japan	0.98758
Yoshihide	Yanai	Japan	Japan	0.98758
Tatsuya	Matsushima	Japan	Japan	0.939529
Yasunori	Hayashi	Japan	Japan	0.98758
Toshihiro	Ogiwara	Japan	Japan	0.98758
Tetsuro	Yokokawa	Japan	Japan	0.98758
Takuro	Tanaka	Japan	Japan	0.953596
Aiko	Abe	Japan	Japan	0.804865
Yuki	Yoshitomi	Japan	Japan	0.98758
Yasuhide	Hiraga	Japan	Japan	0.956632
Satoshi	Sato	Japan	Japan	0.98758
Hayato	Taniguchi	Japan	Japan	0.920166
Sayumi	Fukuda	Japan	Japan	0.98758
Kento	Ishibuchi	Japan	Japan	0.98758
Atsushi	Yasuda	Japan	Japan	0.98758
Shogo	Matsumoto	Japan	Japan	0.925137
Kuriko	Kagitani-Shimono	Japan	Japan	0.782576
Tomoya	Hatakeyama	Japan	Japan	0.958253
Masaya	Yamoto	Japan	Japan	0.946557
Sayako	Maeda	Japan	Japan	0.924189
Tomonori	Aoki	Japan	Japan	0.98758
Shingo	Maeda	Japan	Japan	0.910091
Muneko	Nishijo	Japan	Japan	0.944697
Hironori	Waki	Japan	Japan	0.98758
Shota	Nakagawa	Japan	Japan	0.941391
Tomokazu	Ohnishi	Japan	Japan	0.98758
Shimpei	Baba	Japan	Japan	0.899913
Tatsuro	Jo	Japan	Japan	0.876548
Tomohisa	Yamashita	Japan	Japan	0.98758
Tsuyoshi	Kiniwa	Japan	Japan	0.98758
Shin	Kobayashi	Japan	Japan	0.930378
Nozomi	Kawata	Japan	Japan	0.978387
Kisaki	Tachi	Japan	Japan	0.955694
Kenta	Sugiura	Japan	Japan	0.922787
Yuhei	Goto	Japan	Japan	0.98758
Hikaru	Kubota	Japan	Japan	0.98758
Yohei	Miyake	Japan	Japan	0.98758
Akira	Yamagata	Japan	Japan	0.941523
Yuka	Kato	Japan	Japan	0.98758
Tsuneya	Yoshida	Japan	Japan	0.98758
Masakatsu	Numata	Japan	Japan	0.982983
Daichi	Takahashi	Japan	Japan	0.98758
Norichika	Ota	Japan	Japan	0.923207
Takaya	Ishii	Japan	Japan	0.985281
Koichi	Tamura	Japan	Japan	0.98758
Kousuke	Okimura	Japan	Japan	0.952697
Yasuhiro	Terasaki	Japan	Japan	0.98758
Jiro	Mori	Japan	Japan	0.98758
Shota	Muraji	Japan	Japan	0.879302
Keisuke	Shimbo	Japan	Japan	0.838448
Susumu	Ito	Japan	Japan	0.956755
Masahiro	Katsumata	Japan	Japan	0.984515
Hanako	Koguchi-Yoshioka	Japan	Japan	0.90148
Yudai	Tateishi	Japan	Japan	0.958391
Koji	Sugioka	Japan	Japan	0.98758
Hiroaki	Maki	Japan	Japan	0.944127
Hiroshi	Takiguchi	Japan	Japan	0.98758
Kenji	Komatsu	Japan	Japan	0.98758
Keita	Yamashita	Japan	Japan	0.944666
Akihiko	Toda	Japan	Japan	0.98758
Norikazu	Koyasu	Japan	Japan	0.98758
Noriaki	Sakuragi	Japan	Japan	0.983749
Chiaki	Igarashi	Japan	Japan	0.970726
Yujiro	Nagata	Japan	Japan	0.98758
Shigeharu	Yabe	Japan	Japan	0.984515
Aoi	Ebata	Japan	Japan	0.841159
Takehito	Sato	Japan	Japan	0.98758
Kentaro	Matsuzaki	Japan	Japan	0.953258
Mutsutomo	Tokizawa	Japan	Japan	0.943108
Nozomi	Takada	Japan	Japan	0.984515
Shun	Sakaida	Japan	Japan	0.852938
Kento	Hirayama	Japan	Japan	0.980685
Satoshi	Yoshimoto	Japan	Japan	0.98758
Yasushi	Kakuchi	Japan	Japan	0.98758
Toshiaki	Iba	Japan	Japan	0.955202
Taichi	Sakaguchi	Japan	Japan	0.962299
Masayoshi	Nagata	Japan	Japan	0.986814
Tomomi	Nakamura	Japan	Japan	0.98758
Kenji	Sano	Japan	Japan	0.986047
Takayuki	Fuse	Japan	Japan	0.98758
Takumi	Chinen	Japan	Japan	0.740614
Shumpei	Yasuda	Japan	Japan	0.98758
Takashi	Okamoto	Japan	Japan	0.98758
Minori	Goto	Japan	Japan	0.966129
Koya	Ogura	Japan	Japan	0.918861
Satoru	Kodama	Japan	Japan	0.957923
Yoshie	Yoshikawa	Japan	Japan	0.98758
Kozo	Nakai	Japan	Japan	0.98758
Hiroka	Miyabayashi	Japan	Japan	0.98758
Atsushi	Sato	Japan	Japan	0.98758
Keisho	Maeda	Japan	Japan	0.923964
Satoshi	Katayama	Japan	Japan	0.966895
Maho	Nakazawa	Japan	Japan	0.936205
Jun	Takezawa	Japan	Japan	0.916848
Shuji	Ueda	Japan	Japan	0.98758
Kentaro	Yamamoto	Japan	Japan	0.98758
Hiroo	Watanabe	Japan	Japan	0.98758
Toshio	Kuwai	Japan	Japan	0.98758
Yuta	Nagatsuka	Japan	Japan	0.98758
Satoyuki	Ogawa	Japan	Japan	0.98758
Michihito	Sasaki	Japan	Japan	0.96996
Tetsuji	Noguchi	Japan	Japan	0.98758
Takahiro	Hosokawa	Japan	Japan	0.98758
Shuichi	Miyamoto	Japan	Japan	0.98758
Aki	Hirabayashi	Japan	Japan	0.985281
Takuro	Yamaguchi	Japan	Japan	0.98758
Kaito	Wakabayashi	Japan	Japan	0.950907
Kazuteru	Monden	Japan	Japan	0.875667
Midori	Tuda	Japan	Japan	0.849061
Susumu	Ohya	Japan	Japan	0.973024
Kazuya	Watanabe	Japan	Japan	0.984515
Shun	Kikuchi	Japan	Japan	0.879417
Tomohiro	Itonaga	Japan	Japan	0.98758
Susumu	Eguchi	Japan	Japan	0.940673
Tomoya	Mukai	Japan	Japan	0.93303
Wataru	Munakata	Japan	Japan	0.874811
Satoshi	Ansai	Japan	Japan	0.938145
Hideaki	Matsumura	Japan	Japan	0.98758
Shogo	Minomo	Japan	Japan	0.902494
Taro	Tsuchiya	Japan	Japan	0.957861
Mitsuru	Muto	Japan	Japan	0.899463
Keisuke	Takai	Japan	Japan	0.98758
Kenji	Yamamoto	Japan	Japan	0.98758
Yoshinosuke	Shimamura	Japan	Japan	0.98758
Yuki	Takara	Japan	Japan	0.98758
Toshiyasu	Ogata	Japan	Japan	0.98758
Hirokazu	Nakayama	Japan	Japan	0.98758
Mikihito	Kajiya	Japan	Japan	0.943756
Hiroshi	Koike	Japan	Japan	0.98758
Yu	Katagiri	Japan	Japan	0.737106
Ryuichi	Kato	Japan	Japan	0.98758
Junya	Ohyama	Japan	Japan	0.957123
Katsuhisa	Yamada	Japan	Japan	0.981451
Katsuro	Ura	Japan	Japan	0.975322
Noritaka	Maeta	Japan	Japan	0.900376
Katsuyuki	Suzuki	Japan	Japan	0.98758
Kazuki	Tomihara	Japan	Japan	0.98758
Seiichiro	Abe	Japan	Japan	0.902371
Kazuhiko	Semba	Japan	Japan	0.875935
Takahiro	Ito	Japan	Japan	0.98758
Shigemitsu	Yasuda	Japan	Japan	0.98758
Shota	Hori	Japan	Japan	0.957707
Gentaro	Kumagai	Japan	Japan	0.895062
Takahiro	Ikoma	Japan	Japan	0.976854
Satoru	Suzuki	Japan	Japan	0.98758
Atsushi	Tanikawa	Japan	Japan	0.98758
Shintaro	Narita	Japan	Japan	0.9432
Sachie	Onogi	Japan	Japan	0.863908
Yasushi	Iwasaki	Japan	Japan	0.98758
Hironori	Yoshida	Japan	Japan	0.98758
Yoshihiko	Nakazato	Japan	Japan	0.98758
Iichiro	Yokoyama	Japan	Japan	0.98758
Masakazu	Ishikawa	Japan	Japan	0.98758
Maiko	Tabuchi	Japan	Japan	0.923193
Nobuo	Takeda	Japan	Japan	0.98758
Keishi	Yamasaki	Japan	Japan	0.98758
Shigeki	Matsubara	Japan	Japan	0.941766
Taiga	Wakabayashi	Japan	Japan	0.920621
Aichi	Yamashita	Japan	Japan	0.873272
Haruna	Furukawa	Japan	Japan	0.876525
Kuniaki	Ota	Japan	Japan	0.98758
Yuki	Umino	Japan	Japan	0.981451
Atsuko	Kataoka	Japan	Japan	0.95843
Tomoyuki	Makino	Japan	Japan	0.986814
Takanao	Hashimoto	Japan	Japan	0.982983
Yusuke	Murata	Japan	Japan	0.94479
Hirofumi	Hasuda	Japan	Japan	0.98758
Tatsuyuki	Ogawa	Japan	Japan	0.98758
Daiki	Satoh	Japan	Japan	0.937835
Kanako	Mitsui-Sekinaka	Japan	Japan	0.901977
Masanori	Oshi	Japan	Japan	0.94435
Tsukasa	Kamakura	Japan	Japan	0.924284
Fumitaka	Suzuki	Japan	Japan	0.98758
Yoshihiro	Ito	Japan	Japan	0.98758
Hiroki	Hosoi	Japan	Japan	0.98758
Shinichi	Toriumi	Japan	Japan	0.976088
Keisuke	Abe	Japan	Japan	0.922011
Takahiro	Oike	Japan	Japan	0.98758
Kaoru	Yahata	Japan	Japan	0.955978
Tomoya	Sagawa	Japan	Japan	0.957892
Souichi	Yanamoto	Japan	Japan	0.969193
Hiroya	Shiomi	Japan	Japan	0.983749
Jun	Suzuki	Japan	Japan	0.801088
Yoshiaki	Shimada	Japan	Japan	0.98758
Kimito	Yamada	Japan	Japan	0.982983
Kohzo	Takebayashi	Japan	Japan	0.986047
Shinya	Yamada	Japan	Japan	0.98758
Maho	Aoyama	Japan	Japan	0.891965
Masatoshi	Haruta	Japan	Japan	0.954972
Ayaka	Sasagawa	Japan	Japan	0.943928
Mika	Yamamuro	Japan	Japan	0.864863
Fumiko Matsukawa	Usami	Japan	Japan	0.958437
Yuri	Higashi	Japan	Japan	0.892012
Kumiko	Tanabe	Japan	Japan	0.98758
Takuya	Koie	Japan	Japan	0.938661
Minami	Fukuchi	Japan	Japan	0.98758
Masaaki	Koga	Japan	Japan	0.962299
Tasuku	Okui	Japan	Japan	0.944549
Makoto	Toguchi	Japan	Japan	0.938883
Tatsuyuki	Osuga	Japan	Japan	0.98758
Yoshitomo	Goto	Japan	Japan	0.986047
Yumi	Abiko	Japan	Japan	0.941449
Yoshihiro	Araki	Japan	Japan	0.98758
Motohiro	Okada	Japan	Japan	0.98758
Shintaro	Ichimura	Japan	Japan	0.98758
Fumiyoshi	Kojima	Japan	Japan	0.98758
Masanobu	Tsubaki	Japan	Japan	0.948755
Tetsu	Tanaka	Japan	Japan	0.98758
Masatoshi	Kudo	Japan	Japan	0.98758
Aki	Tsuchiyagaito	Japan	Japan	0.94316
Kimiya	Fujio	Japan	Japan	0.98758
Tomohiko	Yamane	Japan	Japan	0.979153
Teppei	Kitano	Japan	Japan	0.944067
Shinichi	Ishii	Japan	Japan	0.98758
Yohei	Takahashi	Japan	Japan	0.98758
Makoto	Sugaya	Japan	Japan	0.898807
Maki	Ayaki	Japan	Japan	0.846898
Kaoru	Abiko	Japan	Japan	0.924054
Junko	Kurita	Japan	Japan	0.9309
Yoshiaki	Shimizu	Japan	Japan	0.98758
Kiyoharu	Fukushima	Japan	Japan	0.98758
Yoshitomo	Saiki	Japan	Japan	0.956463
Kazuhiro	Yamamoto	Japan	Japan	0.98758
Hiromichi	Kawaida	Japan	Japan	0.98758
Suguru	Maruyama	Japan	Japan	0.900614
Kazuo	Umemura	Japan	Japan	0.98758
Sayaka	Miyai	Japan	Japan	0.860584
Daishi	Hirano	Japan	Japan	0.98758
Tomohiro	Kishimura	Japan	Japan	0.98758
Yuri	Aochi	Japan	Japan	0.731378
Hiroki	Ohmi	Japan	Japan	0.98758
Daisuke	Muroya	Japan	Japan	0.729264
Hideki	Osawa	Japan	Japan	0.98758
Yukako	Kawasaki	Japan	Japan	0.98758
Fumiya	Moribe	Japan	Japan	0.875101
Tsutomu	Ida	Japan	Japan	0.97379
Katsunori	Matsueda	Japan	Japan	0.98758
Tatsuya	Kodama	Japan	Japan	0.943082
Akari	Suzuki	Japan	Japan	0.944685
Yuki	Fukawa	Japan	Japan	0.98758
Kazuhiro	Imoto	Japan	Japan	0.98758
Takuya	Umehara	Japan	Japan	0.986047
Ichiro	Abe	Japan	Japan	0.837454
Ryosuke	Kojima	Japan	Japan	0.98758
Hiromitsu	Shibayama	Japan	Japan	0.98758
Isao	Matsui	Japan	Japan	0.98758
Hisayuki	Komaki	Japan	Japan	0.98758
Takashi	Kikukawa	Japan	Japan	0.98758
[truncated: 3,733 more rows]
