# Supplementary material for: How well does NamSor perform in predicting the country of origin and ethnicity of individuals based on their first and last names?
Source: PLoS One. 2023 Nov 16;18(11):e0294562. doi: 10.1371/journal.pone.0294562 (PMC10653483; doi:10.1371/journal.pone.0294562)
Supplement: S5 Table — (XLS) [file pone.0294562.s005.xls]

## Sheet: Sheet1
firstName	lastName	country_affiliation	country_origin	prob_inference
Moses	Ngari	Kenya	Kenya	0.896863
Benjamin	Wachira	Kenya	Kenya	0.92424
Peninah	Munyua	Kenya	Kenya	0.957946
Leonard	Ndwiga	Kenya	Kenya	0.844534
Mitchel Otieno	Okumu	Kenya	Kenya	0.98758
Beatrice	Muriithi	Kenya	Kenya	0.901062
Sylvester	Ojwang	Kenya	Kenya	0.845703
Doris	Nyamwaya	Kenya	Kenya	0.779057
Joshua Sese	Bichang'a	Kenya	Kenya	0.877971
Collins	Okoyo	Kenya	Kenya	0.842956
Kennedy	Abuga	Kenya	Kenya	0.908448
Jennifer	Jepkoech	Kenya	Kenya	0.836498
Dorah Kawira	Muthee	Kenya	Kenya	0.98758
Pamela	Ooko	Kenya	Kenya	0.904073
Fredrick Tom	Otieno	Kenya	Kenya	0.940348
Olivia Ngeno	Chebet	Kenya	Kenya	0.985281
Stanley	Wanjala	Kenya	Kenya	0.919939
Alex	Wamalwa	Kenya	Kenya	0.793101
Austine	Otieno	Kenya	Kenya	0.958384
Angela	Kairu	Kenya	Kenya	0.848765
Fred Chuma	Sitati	Kenya	Kenya	0.942729
George	Nduva	Kenya	Kenya	0.83636
Beatrice	Maina	Kenya	Kenya	0.897141
Beatrice Njeri	Irungu	Kenya	Kenya	0.98758
James	Njunge	Kenya	Kenya	0.94272
Florence	Mutua	Kenya	Kenya	0.8193
Moses	Ngari	Kenya	Kenya	0.896863
Catherine	Mutuku	Kenya	Kenya	0.764689
Carolyne	Ndila	Kenya	Kenya	0.780469
Jackline	Oluoch-Aridi	Kenya	Kenya	0.72791
Elkanah	Otiang	Kenya	Kenya	0.78695
Eunice Magoma	Machuka	Kenya	Kenya	0.867351
Geoffrey Mutisya	Maitha	Kenya	Kenya	0.98758
Michael	Mwachiro	Kenya	Kenya	0.737587
Michael	Mwachiro	Kenya	Kenya	0.737587
Michael	Mwachiro	Kenya	Kenya	0.737587
Symon	Guthua	Kenya	Kenya	0.902267
Susan	Ontiri	Kenya	Kenya	0.924971
Enock Oburi	Marita	Kenya	Kenya	0.732947
Benson	Kenduiywo	Kenya	Kenya	0.87439
Gordon Ochieng'	Kasera	Kenya	Kenya	0.901224
Alex	Mwangi	Kenya	Kenya	0.820911
Maureen	Adhiambo	Kenya	Kenya	0.924352
David	Onchonga	Kenya	Kenya	0.894019
Peter	Ng'ang'a	Kenya	Kenya	0.876934
Peter	Gichangi	Kenya	Kenya	0.944151
Teresia	Maina	Kenya	Kenya	0.842202
Edmon	Obat	Kenya	Kenya	0.824604
Mercy	Oduor	Kenya	Kenya	0.942112
Christine	Onyango	Kenya	Kenya	0.794384
Nicholas Bari	Ndahura	Kenya	Kenya	0.743192
Edith Khamonya	Avedi	Kenya	Kenya	0.898738
James	Mutisya	Kenya	Kenya	0.924142
James Kinoti	Njue	Kenya	Kenya	0.98758
Serah	Kimaru-Muchai	Kenya	Kenya	0.900463
Maurice	Omolo	Kenya	Kenya	0.853149
George	Obiero	Kenya	Kenya	0.923527
Gordon Ochieng'	Kasera	Kenya	Kenya	0.901224
Loice	Mbogo	Kenya	Kenya	0.726478
Isaiah	Omondi	Kenya	Kenya	0.952597
Vivian	Kathambi	Kenya	Kenya	0.724037
Elvis	Wambiya	Kenya	Kenya	0.836185
Philomena	Ngugi	Kenya	Kenya	0.898174
Francan	Ouma	Kenya	Kenya	0.907405
Lucy	Mungai	Kenya	Kenya	0.921621
Patrick	Mburugu	Kenya	Kenya	0.797852
Festus	Nyasimi	Kenya	Kenya	0.784044
Philomena	Ngugi	Kenya	Kenya	0.898174
Milka	Choge	Kenya	Kenya	0.871898
Erick	Kipkirui	Kenya	Kenya	0.972258
Martin	Mutua	Kenya	Kenya	0.796541
Faith	Mutavi	Kenya	Kenya	0.831762
Lydia	Mugao	Kenya	Kenya	0.837021
Jackline	Oluoch-Aridi	Kenya	Kenya	0.72791
Betty Kiunga	Kibunja	Kenya	Kenya	0.938345
Joseph	Macharia	Kenya	Kenya	0.841542
Nelly	Mugo	Kenya	Kenya	0.840508
Rita Wanjuki	Njeru	Kenya	Kenya	0.98758
Tony Kipkoech	Maritim	Kenya	Kenya	0.98758
Micah	Omare	Kenya	Kenya	0.914226
Rono	Kipkemoi	Kenya	Kenya	0.98758
Robert Macharia	Maina	Kenya	Kenya	0.942615
Margaret Mendi	Njoroge	Kenya	Kenya	0.98758
John Masani	Nduko	Kenya	Kenya	0.928318
Eunice	Nduati	Kenya	Kenya	0.924481
James	Ndimbii	Kenya	Kenya	0.847212
Peter Muli	Nthumba	Kenya	Kenya	0.877192
Kenneth	K'oreje	Kenya	Kenya	0.72177
Grace	Irimu	Kenya	Kenya	0.85679
Maurine	Makau	Kenya	Kenya	0.862085
Edwine	Barasa	Kenya	Kenya	0.808862
Maurice Juma	Ogada	Kenya	Kenya	0.954718
John Muthii	Muriuki	Kenya	Kenya	0.98758
Winstone Mokaya	Nyandiko	Kenya	Kenya	0.938911
Duncan	Gathungu	Kenya	Kenya	0.98758
Edna	Nyang'echi	Kenya	Kenya	0.720579
Richard	Kiplimo	Kenya	Kenya	0.880471
Jackline	Oluoch-Aridi	Kenya	Kenya	0.72791
Stacey	Orangi	Kenya	Kenya	0.902321
Vincent Odhiambo	Nyasembe	Kenya	Kenya	0.897021
Winnie	Mutai	Kenya	Kenya	0.876505
Winstone	Nyandiko	Kenya	Kenya	0.723253
Ruth Nabwire	Wangia-Dixon	Kenya	Kenya	0.894216
Tobias Ochieng	Nyumba	Kenya	Kenya	0.940372
Juddy	Wachira	Kenya	Kenya	0.955202
Christina	Obiero	Kenya	Kenya	0.770516
Jael	Obiero	Kenya	Kenya	0.924813
James	Kimotho	Kenya	Kenya	0.949193
Reginah Wangui	Ngari	Kenya	Kenya	0.98758
Sephenia Raduma	Ochieng	Kenya	Kenya	0.901218
Benuel	Nyagaka	Kenya	Kenya	0.722717
Harris	Onywera	Kenya	Kenya	0.792451
Jacob	Kazungu	Kenya	Kenya	0.734389
Jamlick	Karumbi	Kenya	Kenya	0.893307
Douglas	Gaitho	Kenya	Kenya	0.919874
Elijah	Ogola	Kenya	Kenya	0.944371
Alice Mukunzu	Ngesa	Kenya	Kenya	0.79096
Evans Kapanat	Akimat	Kenya	Kenya	0.795444
Brian Muyukani	Wangusi	Kenya	Kenya	0.940327
Faith	Thuita	Kenya	Kenya	0.941647
Catherine	Akoth	Kenya	Kenya	0.845969
Elisha Mrabu	Jenoh	Kenya	Kenya	0.757307
Dalton	Wamalwa	Kenya	Kenya	0.791324
Samuel Mwangangi	Muturi	Kenya	Kenya	0.985281
Edwine	Barasa	Kenya	Kenya	0.808862
Sammy	Wambua	Kenya	Kenya	0.955218
Duncan Maina	Kimwatu	Kenya	Kenya	0.98758
Elizabeth Ayuma	Okech	Kenya	Kenya	0.957047
Edwine	Barasa	Kenya	Kenya	0.808862
Mutua	Irene	Kenya	Kenya	0.794802
Moses	Wambulwa	Kenya	Kenya	0.789574
Lilian Auma	Okiro	Kenya	Kenya	0.957531
Musa Otieno	Ngayo	Kenya	Kenya	0.953927
Gloria Wangechi	Mugo	Kenya	Kenya	0.98758
Samuel Mundia	Kariuki	Kenya	Kenya	0.950676
David Kuria	Mbote	Kenya	Kenya	0.924145
Jew	Ochola	Kenya	Kenya	0.819841
Anne	Njoroge	Kenya	Kenya	0.922257
Francis	Kariuki	Kenya	Kenya	0.955756
Elijah Mbandi	Mkala	Kenya	Kenya	0.790334
Lisa	Owino	Kenya	Kenya	0.893737
Carolyne	Kipkoech	Kenya	Kenya	0.986814
Thomas Okwaro	Andale	Kenya	Kenya	0.76562
Stacey	Orangi	Kenya	Kenya	0.902321
Lilian	Mbau	Kenya	Kenya	0.840601
Nkatha	Muthomi	Kenya	Kenya	0.864603
Bramwel	Wanjala	Kenya	Kenya	0.939671
Winnie	Rotich	Kenya	Kenya	0.72929
Elizabeth Ajema Chebichi	Luvai	Kenya	Kenya	0.930919
Elizabeth	Irungu	Kenya	Kenya	0.82064
George	Omondi	Kenya	Kenya	0.943497
Sylvia	Omulo	Kenya	Kenya	0.768843
James	Kibugu	Kenya	Kenya	0.942113
Kibachio Joseph	Mwangi	Kenya	Kenya	0.764574
Faith	Osier	Kenya	Kenya	0.831228
Francis	Onditi	Kenya	Kenya	0.94585
Phyllis	Muturi	Kenya	Kenya	0.899438
Lillian	Musila	Kenya	Kenya	0.796126
Dickens	Onyango	Kenya	Kenya	0.897555
Anthony	Waruru	Kenya	Kenya	0.956432
William	Ogallo	Kenya	Kenya	0.876547
Gladys	Anyango	Kenya	Kenya	0.841965
Maricianah	Onono	Kenya	Kenya	0.79392
Eunice	Muthengi	Kenya	Kenya	0.923296
Kimondo	Mutambuki	Kenya	Kenya	0.72496
George Ooko	Abong'	Kenya	Kenya	0.958122
Joseph	Othieno	Kenya	Kenya	0.740921
Kennedy	Kibukho	Kenya	Kenya	0.918649
Moses	Wachira	Kenya	Kenya	0.898312
Ann	Murithi	Kenya	Kenya	0.940379
Benson	Wachira	Kenya	Kenya	0.948179
Joyce	Osoro	Kenya	Kenya	0.914085
Kennedy	Osuka	Kenya	Kenya	0.841941
Zennah	Kosgey	Kenya	Kenya	0.743285
Peter	Mugo	Kenya	Kenya	0.913695
Philip	Miriti	Kenya	Kenya	0.901993
Peter	Macharia	Kenya	Kenya	0.83628
John	Kinuthia	Kenya	Kenya	0.954803
Linnet	Ongeri	Kenya	Kenya	0.922395
Geoffrey Otieno	Muga	Kenya	Kenya	0.98758
Stacey	Orangi	Kenya	Kenya	0.902321
Kelvin	Abuga	Kenya	Kenya	0.825828
Kennedy	Mwai	Kenya	Kenya	0.92391
Veronica	Muiruri	Kenya	Kenya	0.868567
Jotham	Munala	Kenya	Kenya	0.804902
Harun	Otieno	Kenya	Kenya	0.966129
David	Oduori	Kenya	Kenya	0.900004
Margaret	Murage	Kenya	Kenya	0.7952
Eunice	Owino	Kenya	Kenya	0.957899
Sheillah	Simiyu	Kenya	Kenya	0.898822
Evans Nyasimi	Mokaya	Kenya	Kenya	0.958215
Kenneth	Ngure	Kenya	Kenya	0.870324
Anne Njeri	Maina	Kenya	Kenya	0.98758
Tony Kipkoech	Maritim	Kenya	Kenya	0.98758
Matilda	Ong'ondi	Kenya	Kenya	0.710989
James Omondi	Outa	Kenya	Kenya	0.98758
Francis Mugeni	Wanyama	Kenya	Kenya	0.957838
Wangeci	Kagucia	Kenya	Kenya	0.953396
Harrison Ndung'u	Mwangi	Kenya	Kenya	0.98758
Sheillah	Simiyu	Kenya	Kenya	0.898822
Maurice	Murungi	Kenya	Kenya	0.721062
James	Mwangi	Kenya	Kenya	0.910404
Paul Nyamweya	Nyangau	Kenya	Kenya	0.954841
Hillary	Rono	Kenya	Kenya	0.916559
Lydiah	Waswa	Kenya	Kenya	0.873867
Edith	Apondi	Kenya	Kenya	0.840886
Isaac	Mulei	Kenya	Kenya	0.893585
Nancy	Otieno	Kenya	Kenya	0.986047
Calvin	Omolo	Kenya	Kenya	0.922748
Peter Mule	Kitonyi	Kenya	Kenya	0.913377
Michael	Ogutu	Kenya	Kenya	0.930208
Collins	Owuor	Kenya	Kenya	0.854047
Dancan	Othuon	Kenya	Kenya	0.902834
Mary Njeri	Wanjau	Kenya	Kenya	0.98758
Kennedy	Mwangi	Kenya	Kenya	0.924578
Ruth	Anyango	Kenya	Kenya	0.735687
Samuel	Kariuki	Kenya	Kenya	0.943946
Caroline	Kiai	Kenya	Kenya	0.944348
Julia	Wangui	Kenya	Kenya	0.926468
Jared	Nyang'au	Kenya	Kenya	0.975322
Alex	Okaru	Kenya	Kenya	0.777872
Samwel Maina	Gatimu	Kenya	Kenya	0.98758
Elijah	Songok	Kenya	Kenya	0.800701
Ruth	Nyakundi	Kenya	Kenya	0.85595
Dorica Gakii	Ngai	Kenya	Kenya	0.941848
Richard	Chepkwony	Kenya	Kenya	0.742885
Esther	Kioko	Kenya	Kenya	0.789655
Cyrus	Mugo	Kenya	Kenya	0.943861
Mercy	Wamalwa	Kenya	Kenya	0.921242
Phyllis Wanjugu	Ndung'u	Kenya	Kenya	0.98758
Nicholas	Thuo	Kenya	Kenya	0.976854
Mercy Martha	Muindi	Kenya	Kenya	0.901516
Eric Ochieng	Okuku	Kenya	Kenya	0.98758
Ezra	Too	Kenya	Kenya	0.777722
Mathew	Muturi	Kenya	Kenya	0.821281
John	Maina	Kenya	Kenya	0.940964
Paul	Gichuki	Kenya	Kenya	0.981451
Shirley	Onyango	Kenya	Kenya	0.838655
Angela	Kairu	Kenya	Kenya	0.848765
Stephen Maina	Gitahi	Kenya	Kenya	0.98758
Timothy	Abuya	Kenya	Kenya	0.788437
Lydia Nyaga	Njoki	Kenya	Kenya	0.98758
Judy	Mwai	Kenya	Kenya	0.93958
David	Obura	Kenya	Kenya	0.894957
Ruth	Kiiti	Kenya	Kenya	0.835873
Stella Kawira	Njagi	Kenya	Kenya	0.98758
Henry	Kariithi	Kenya	Kenya	0.923467
Samuel	Mutiga	Kenya	Kenya	0.789254
Bernard Onyango	Wandera	Kenya	Kenya	0.957838
Sheillah	Simiyu	Kenya	Kenya	0.898822
Isaac Mwangi	Wangari	Kenya	Kenya	0.98758
Harun	Otieno	Kenya	Kenya	0.966129
Brenda	Jerop	Kenya	Kenya	0.806294
Stanley	Wanjala	Kenya	Kenya	0.919939
Vincent	Obanda	Kenya	Kenya	0.824682
Victor	Omollo	Kenya	Kenya	0.857879
Mary Njeri	Wanjau	Kenya	Kenya	0.98758
Sarah Kanana	Kiburi	Kenya	Kenya	0.924791
Samuel Waweru	Mwaniki	Kenya	Kenya	0.98758
Sebastian	Otieno	Kenya	Kenya	0.901905
Hezron Mutisya	Muindi	Kenya	Kenya	0.98758
Judy	Gichuki	Kenya	Kenya	0.98758
Divinah	Nyamboki	Kenya	Kenya	0.888564
Moses	Nyongesa	Kenya	Kenya	0.732698
Jackline	Kiarie	Kenya	Kenya	0.840613
Christopher	Kariuki	Kenya	Kenya	0.921576
Hesborn	Wao	Kenya	Kenya	0.87233
Edwin Otieno	Okendo	Kenya	Kenya	0.98758
Edith Kamaru	Kwobah	Kenya	Kenya	0.741156
Jane Kagure	Njaramba	Kenya	Kenya	0.98758
Marilyn	Nyabuti	Kenya	Kenya	0.792029
Bernard Chege	Mugo	Kenya	Kenya	0.986047
Shadrack Isaboke	Makori	Kenya	Kenya	0.914407
Henry	Ndithia	Kenya	Kenya	0.795903
Peter	Macharia	Kenya	Kenya	0.83628
Mercy	Singoei	Kenya	Kenya	0.776371
Obed Matundura	Ogega	Kenya	Kenya	0.951775
Collins	Okoyo	Kenya	Kenya	0.842956
Elizabeth Nakhungu	Wafula	Kenya	Kenya	0.958199
Mark	Otieno	Kenya	Kenya	0.94309
Lucy Wanja	Karani	Kenya	Kenya	0.98758
Benedict	Orindi	Kenya	Kenya	0.896006
Job	Nyangena	Kenya	Kenya	0.732567
Peris	Mbuthia	Kenya	Kenya	0.966129
Margaret Wanjiru	Mungai	Kenya	Kenya	0.98758
Jacqueline Nthoki	Mutua	Kenya	Kenya	0.944049
Samuel	Kariuki	Kenya	Kenya	0.943946
Hellen	Muttai	Kenya	Kenya	0.918476
Stella	Kiambi	Kenya	Kenya	0.821222
George Nyadimo	Agot	Kenya	Kenya	0.874843
Duncan	Shikuku	Kenya	Kenya	0.842601
Gervason Apiri	Moriasi	Kenya	Kenya	0.849263
Tecla	Chelagat	Kenya	Kenya	0.790579
Nereah	Kisera	Kenya	Kenya	0.754552
Jew Ochola	Ouma	Kenya	Kenya	0.956432
Joshua Ombaka	Owade	Kenya	Kenya	0.901385
John	Oketch	Kenya	Kenya	0.872609
Kevin	Owuor	Kenya	Kenya	0.943089
James	Akoko	Kenya	Kenya	0.834026
Samuel	Oyola	Kenya	Kenya	0.788065
Monicah Wanjiku	Mucheru-Muna	Kenya	Kenya	0.98758
Lilian	Kebaya	Kenya	Kenya	0.818145
Kipkorir	Kirui	Kenya	Kenya	0.98758
Vibian	Angwenyi	Kenya	Kenya	0.754786
Kui	Muraya	Kenya	Kenya	0.772133
Elizabeth	Irungu	Kenya	Kenya	0.82064
Martin	Mutuku	Kenya	Kenya	0.717221
Christopher	Makau	Kenya	Kenya	0.785661
Leonidah Kerubo	Omosa	Kenya	Kenya	0.98758
Catherine Wachera	Kiama	Kenya	Kenya	0.954987
Caroline	Mburu	Kenya	Kenya	0.938755
Evelyn	Kimani	Kenya	Kenya	0.89365
Edwin	Wangari	Kenya	Kenya	0.956317
Joseph Kiambi	Mworia	Kenya	Kenya	0.955394
Shadrack Isaboke	Makori	Kenya	Kenya	0.914407
Stella Kwamboka	Mokua	Kenya	Kenya	0.899502
Peter	Ng'ang'a	Kenya	Kenya	0.876934
Anthony Kiragu	Gitau	Kenya	Kenya	0.98758
Anne	Kihara	Kenya	Kenya	0.818202
Boniface	Muendo	Kenya	Kenya	0.743223
Henry	Njuguna	Kenya	Kenya	0.935641
Barrack	Owino	Kenya	Kenya	0.95262
Tony Kipkoech	Maritim	Kenya	Kenya	0.98758
Anthony	Etyang	Kenya	Kenya	0.701021
Jackline	Oluoch-Aridi	Kenya	Kenya	0.72791
Dorothy Apondi	Othoo	Kenya	Kenya	0.880325
Dorothy	Murugu	Kenya	Kenya	0.917144
Dickson Machira	Nyaguthii	Kenya	Kenya	0.98758
Rosemary	Musuva	Kenya	Kenya	0.720487
Irene	Mbithi	Kenya	Kenya	0.92605
Ngugi	Mwenda	Kenya	Kenya	0.734649
Charles	Agoti	Kenya	Kenya	0.819651
Alice	Maina	Kenya	Kenya	0.88996
Christine	Musyimi	Kenya	Kenya	0.787146
Isaac	Ngere	Kenya	Kenya	0.765656
Vincent	Kipkorir	Kenya	Kenya	0.986814
Francis	Oguya	Kenya	Kenya	0.875828
Alice	Kamau	Kenya	Kenya	0.888383
Limo William	Kipkorir	Kenya	Kenya	0.899237
Njeri	Nyanja	Kenya	Kenya	0.899685
Clara	Jepkoech	Kenya	Kenya	0.83003
Jesca	Ochieng	Kenya	Kenya	0.875239
Emily	Cheshari	Kenya	Kenya	0.726389
Simon	Onsongo	Kenya	Kenya	0.869408
Koech	Irene	Kenya	Kenya	0.826624
Susan Mumbi	Kisengeu	Kenya	Kenya	0.955187
Ernest Kiplangat	Kirui	Kenya	Kenya	0.98758
Jackline	Sitienei	Kenya	Kenya	0.901904
Dorothy	Makena	Kenya	Kenya	0.727499
Daniel	Gathege	Kenya	Kenya	0.89975
Josphat	Muema	Kenya	Kenya	0.896132
Richard Chalo	Muoki	Kenya	Kenya	0.944112
Kevin	Ochwedo	Kenya	Kenya	0.804963
Samuel	Mbugua	Kenya	Kenya	0.925117
George	Githinji	Kenya	Kenya	0.940314
Patrick	Omondi	Kenya	Kenya	0.857996
Milka Bochere	Gesicho	Kenya	Kenya	0.831336
Peter Muli	Nthumba	Kenya	Kenya	0.877192
Dickens	Onyango	Kenya	Kenya	0.897555
Joseph	Kamau	Kenya	Kenya	0.842495
Kenneth	Omollo	Kenya	Kenya	0.919789
Nelly	Mugo	Kenya	Kenya	0.840508
Kiplangat Titus	Mutai	Kenya	Kenya	0.985281
Faith	Moraa	Kenya	Kenya	0.953558
Elijah	Odoyo-June	Kenya	Kenya	0.77271
Fredrick Owino	Gudda	Kenya	Kenya	0.92561
George	Ayodo	Kenya	Kenya	0.794446
Amos Mwenda	Ndeke	Kenya	Kenya	0.725402
Jedidah Wangari	Mwangi	Kenya	Kenya	0.98758
Monica	Mburu	Kenya	Kenya	0.78088
Isaac	Cheruiyot	Kenya	Kenya	0.902326
Kenneth Otieno	Onditi	Kenya	Kenya	0.98758
Rachel Waema	Mbogo	Kenya	Kenya	0.831403
Joseph Ganda	Ogola	Kenya	Kenya	0.879144
Milkah Njeri	Wanjohi	Kenya	Kenya	0.98758
Peter	Otieno	Kenya	Kenya	0.955756
Paul	Ogongo	Kenya	Kenya	0.907962
Michelle	Muthui	Kenya	Kenya	0.898432
Josephat	Tonui	Kenya	Kenya	0.954849
Sammy	Kimoloi	Kenya	Kenya	0.899052
Isaac	Omwenga	Kenya	Kenya	0.84099
Naomi	Muinga	Kenya	Kenya	0.785536
Kenneth	Rintaari	Kenya	Kenya	0.777822
Elizabeth	Irungu	Kenya	Kenya	0.82064
James	Emisiko	Kenya	Kenya	0.701018
Mary	Mutisya	Kenya	Kenya	0.91389
Edith	Wairimu	Kenya	Kenya	0.910013
William	Ogallo	Kenya	Kenya	0.876547
John Ndegwa	Wagai	Kenya	Kenya	0.98758
Catherine Wawira	Muriuki	Kenya	Kenya	0.98758
Leonard	Ndwiga	Kenya	Kenya	0.844534
Betty Mogesi	Samburu	Kenya	Kenya	0.889687
Helgar	Musyoki	Kenya	Kenya	0.862652
Samuel	Maina	Kenya	Kenya	0.898548
Michuki	Maina	Kenya	Kenya	0.876836
Consolata	Gakii	Kenya	Kenya	0.899767
Harun	Murithi	Kenya	Kenya	0.926481
Francis	Gachanja	Kenya	Kenya	0.942815
Edwine	Barasa	Kenya	Kenya	0.808862
Lydia	Ogonda	Kenya	Kenya	0.870547
Ayub	Oduor	Kenya	Kenya	0.921702
Leonard	Nderitu	Kenya	Kenya	0.868561
Diana Mutuku	Mulatya	Kenya	Kenya	0.925137
Derick Nyabera	Malavi	Kenya	Kenya	0.876903
Eric	Agola	Kenya	Kenya	0.723438
Boniface	Oyugi	Kenya	Kenya	0.98758
Anthony Muchai	Manyara	Kenya	Kenya	0.870107
Phidelis Maruti	Marabi	Kenya	Kenya	0.872321
Eunice Wambui	Ndirangu	Kenya	Kenya	0.98758
Michael	Mwachiro	Kenya	Kenya	0.737587
Elizabeth Akinyi	Msundi	Kenya	Kenya	0.788355
Virginia	Kimani	Kenya	Kenya	0.825398
Duncan	Ndegwa	Kenya	Kenya	0.95657
Milkah	Wanjohi	Kenya	Kenya	0.98758
Dorine Nyak	Matara	Kenya	Kenya	0.778206
Kenneth	Ngure	Kenya	Kenya	0.870324
Naomi Nzilani	Mumo	Kenya	Kenya	0.943985
Juddy	Wachira	Kenya	Kenya	0.955202
Isaac	Njaci	Kenya	Kenya	0.794099
Sylvester	Ojwang	Kenya	Kenya	0.845703
Stephen Okumu	Ombere	Kenya	Kenya	0.958215
Aggrey	Odhiambo	Kenya	Kenya	0.90135
Kariuki	Njenga	Kenya	Kenya	0.921598
Brian	Omondi	Kenya	Kenya	0.88052
Wilson	Nguru	Kenya	Kenya	0.890325
Fredrick Tom	Otieno	Kenya	Kenya	0.940348
Ernest Apondi	Wandera	Kenya	Kenya	0.902076
Ferdinand Wanjala	Nangole	Kenya	Kenya	0.73854
Alex Nginyo	Hinga	Kenya	Kenya	0.862623
Solomon	Mwendia	Kenya	Kenya	0.838101
Peter	Macharia	Kenya	Kenya	0.83628
Josphat	Gichure	Kenya	Kenya	0.956924
Kibachio	Mwangi	Kenya	Kenya	0.797803
Collins	Okoyo	Kenya	Kenya	0.842956
Bernard	Abong'o	Kenya	Kenya	0.752521
Peter	Macharia	Kenya	Kenya	0.83628
Monica	Mburu	Kenya	Kenya	0.78088
Edwine	Barasa	Kenya	Kenya	0.808862
Stella	Gachoki	Kenya	Kenya	0.941752
Morris Murithi	Muriuki	Kenya	Kenya	0.98758
Maureen Wairimu	Njenga	Kenya	Kenya	0.98758
Ngugi	Mwenda	Kenya	Kenya	0.734649
Faith Machocho	Mwangasha	Kenya	Kenya	0.867865
Enock	Momanyi	Kenya	Kenya	0.738261
Elkanah	Otiang	Kenya	Kenya	0.78695
Geoffrey Kariuki	Kinuthia	Kenya	Kenya	0.98758
Isaiah	Gitonga	Kenya	Kenya	0.954057
Moses	Wambulwa	Kenya	Kenya	0.789574
Edward	Kariithi	Kenya	Kenya	0.912037
Faith	Cherono	Kenya	Kenya	0.909197
Moses	Nyongesa	Kenya	Kenya	0.732698
Henry Joseph Oduor	Ogola	Kenya	Kenya	0.901361
Ken	Ondenge	Kenya	Kenya	0.924162
Caroline	Mburu	Kenya	Kenya	0.938755
Daniel	Munywoki	Kenya	Kenya	0.875094
Eunice	Chepkwony	Kenya	Kenya	0.943896
Caroline	Wainaina	Kenya	Kenya	0.937702
Peterson	Wambugu	Kenya	Kenya	0.968427
Jane Mbithe	Muinde	Kenya	Kenya	0.98758
Ruth	Mwangi	Kenya	Kenya	0.841543
George Mutugu	Mwangi	Kenya	Kenya	0.941346
James	Ayieko	Kenya	Kenya	0.889994
Henry	Kariithi	Kenya	Kenya	0.923467
Samuel	Mutiga	Kenya	Kenya	0.789254
Tabither	Gitau	Kenya	Kenya	0.98758
Michael Opere	Wasonga	Kenya	Kenya	0.83752
Millicent	Otiende	Kenya	Kenya	0.893229
Jackson	Muema	Kenya	Kenya	0.838575
Sospeter	Njeru	Kenya	Kenya	0.942635
Josiah	Njeru	Kenya	Kenya	0.97762
Mevin Kiprotich	Lagat	Kenya	Kenya	0.98758
Tecla	Chelagat	Kenya	Kenya	0.790579
Peter	Kariuki	Kenya	Kenya	0.912786
Muthoni	Kibaara	Kenya	Kenya	0.924473
Josephat Mutiso	Mbai	Kenya	Kenya	0.976088
Isaac	Cheruiyot	Kenya	Kenya	0.902326
Kennedy	Mwangi	Kenya	Kenya	0.924578
Solomon	Langat	Kenya	Kenya	0.836509
Erick	Odoyo	Kenya	Kenya	0.899842
Jacinta	Kavuluko	Kenya	Kenya	0.707602
Amos	Wawire	Kenya	Kenya	0.884251
Erick	Odoyo	Kenya	Kenya	0.899842
Robert	Mugo	Kenya	Kenya	0.785703
Ngugi	Mwenda	Kenya	Kenya	0.734649
Collins	Okoyo	Kenya	Kenya	0.842956
Joses Muthuri	Kirigia	Kenya	Kenya	0.98758
George	Achieng'	Kenya	Kenya	0.913925
Symon	Kariuki	Kenya	Kenya	0.957623
Emily	Koech	Kenya	Kenya	0.941592
Sonja	Leitner	Kenya	Austria	0.838426
Md Fakhar	Uddin	Kenya	Bangladesh	0.921487
Dries	Roobroeck	Kenya	Belgium	0.952144
Pieter	Rutsaert	Kenya	Belgium	0.873282
Hugo	De Groote	Kenya	Belgium	0.883314
Théophile	Azomahou	Kenya	Benin	0.834123
Felix	Satognon	Kenya	Benin	0.819265
Chea	Rortana	Kenya	Cambodia	0.951068
Heath	Many	Kenya	Cambodia	0.829813
Kevin	Esoh	Kenya	Cameroon	0.796667
Beatrice	Nganso	Kenya	Cameroon	0.871872
Leslie	Enane	Kenya	Cameroon	0.80069
Shengsong	Xie	Kenya	China	0.901118
Patrick	Bisimwa	Kenya	Congo	0.873764
Thierry Zawadi	Muvunyi	Kenya	Congo	0.868057
Patrick	Bisimwa	Kenya	Congo	0.873764
Patrick	Bisimwa	Kenya	Congo	0.873764
Patrick	Bisimwa	Kenya	Congo	0.873764
Catherine	Kafu	Kenya	Congo	0.740861
Samira Abuelgasim	Mohamed	Kenya	Egypt	0.732981
Eltayb	Abdellatef	Kenya	Egypt	0.895659
Mostafa	Elbagoury	Kenya	Egypt	0.902252
Gezahegne	Getaneh	Kenya	Ethiopia	0.98758
Deriba	Abera	Kenya	Ethiopia	0.952167
Girmaw Abebe	Tadesse	Kenya	Ethiopia	0.98758
Amsalu	Degu	Kenya	Ethiopia	0.957976
Henok Kessete	Afewerky	Kenya	Ethiopia	0.867149
Girmaw Abebe	Tadesse	Kenya	Ethiopia	0.98758
Zemenu	Terefe	Kenya	Ethiopia	0.965363
Haileyesus Tessema	Alemneh	Kenya	Ethiopia	0.98758
Tesfamichael	Mallu	Kenya	Ethiopia	0.754441
Bethelihem	Mekonnen	Kenya	Ethiopia	0.957969
Shewit	Kalayou	Kenya	Ethiopia	0.986814
Getachew	Bokore	Kenya	Ethiopia	0.943427
Taddese Alemu	Zerfu	Kenya	Ethiopia	0.98758
Yoseph	Beyene	Kenya	Ethiopia	0.955817
Taddese Alemu	Zerfu	Kenya	Ethiopia	0.98758
Shewangzaw Addisu	Mekuria	Kenya	Ethiopia	0.98758
Julie	Lajoie	Kenya	France	0.838832
Eric	LaMalfa	Kenya	France	0.724153
Alieu	Sowe	Kenya	Gambia	0.840331
Nils	Teufel	Kenya	Germany	0.875848
Razak	Gyasi	Kenya	Ghana	0.936192
Razak	Gyasi	Kenya	Ghana	0.936192
Kwabena	Acheampong	Kenya	Ghana	0.98758
Rexford	Akrong	Kenya	Ghana	0.98758
Razak	Gyasi	Kenya	Ghana	0.936192
Danai	Papageorgiou	Kenya	Greece	0.870992
Szabolcs	Sáfián	Kenya	Hungary	0.981451
Manasi	Kumar	Kenya	India	0.736312
Sudhir	Vinayak	Kenya	India	0.891566
Manasi	Kumar	Kenya	India	0.736312
Pratap	Kumar	Kenya	India	0.89822
Manasi	Kumar	Kenya	India	0.736312
Manasi	Kumar	Kenya	India	0.736312
Manasi	Kumar	Kenya	India	0.736312
Matthew	Hickey	Kenya	Ireland	0.922741
Joseph	Starnes	Kenya	Ireland	0.743141
Megan	McHenry	Kenya	Ireland	0.851749
Megan	McHenry	Kenya	Ireland	0.851749
Patrick	Milligan	Kenya	Ireland	0.839556
Megan	McHenry	Kenya	Ireland	0.851749
Michael	Scanlon	Kenya	Ireland	0.914193
Michael	Scanlon	Kenya	Ireland	0.914193
Beth	Tippett Barr	Kenya	Ireland	0.783475
Joseph	Starnes	Kenya	Ireland	0.743141
Margaret	McEwan	Kenya	Ireland	0.853457
Beth	Tippett Barr	Kenya	Ireland	0.783475
Richard Antony	Powell	Kenya	Ireland	0.750524
Pier Paolo	Piccaluga	Kenya	Italy	0.98758
Silvia	Sommariva	Kenya	Italy	0.709597
Daniele	Sciuto	Kenya	Italy	0.956393
Kenya	Asano	Kenya	Japan	0.858612
Satoshi	Hiroyoshi	Kenya	Japan	0.98758
Kenya	Kusunose	Kenya	Japan	0.896198
Rie	Takeuchi	Kenya	Japan	0.94004
Kenya	Kamimura	Kenya	Japan	0.855757
Kenya	Yamanaka	Kenya	Japan	0.9573
Morris	Konneh	Kenya	Liberia	0.98758
Linly	Banda	Kenya	Malawi	0.73297
Noah Kasiiti	Jaafa	Kenya	Malaysia	0.787199
Yvonne	de Jong	Kenya	Netherlands	0.864919
Zeinab Gura	Roka	Kenya	Niger	0.718583
Temitope	Jekayinoluwa	Kenya	Nigeria	0.95647
Aderemi Timothy	Adeleye	Kenya	Nigeria	0.98758
Anthony Idowu	Ajayi	Kenya	Nigeria	0.98758
Anthony Idowu	Ajayi	Kenya	Nigeria	0.98758
Tosin Yinka	Akintunde	Kenya	Nigeria	0.98758
Emmanuel Sunday	Okeke	Kenya	Nigeria	0.97762
Oluwaseyi	Shorinola	Kenya	Nigeria	0.98758
Temitope	Jekayinoluwa	Kenya	Nigeria	0.95647
Chidiadi	Nwogu	Kenya	Nigeria	0.98758
Ifedayo	Adetifa	Kenya	Nigeria	0.946135
Anthony Idowu	Ajayi	Kenya	Nigeria	0.98758
Anthony Idowu	Ajayi	Kenya	Nigeria	0.98758
Tosin Yinka	Akintunde	Kenya	Nigeria	0.98758
Adeyemi	Akinyemi	Kenya	Nigeria	0.965363
Abayomi Samuel	Oke	Kenya	Nigeria	0.929633
Amechi	Nwankwegu	Kenya	Nigeria	0.98758
Folake	Lawal	Kenya	Nigeria	0.956317
Bukola Babatunde	Adetokun	Kenya	Nigeria	0.98758
Tosin Yinka	Akintunde	Kenya	Nigeria	0.98758
Asim Jamal	Shaikh	Kenya	Pakistan	0.874758
Sayed Shah Nur Hussein	Shah	Kenya	Pakistan	0.876216
Imran	Jamal	Kenya	Pakistan	0.873649
Ifrah	Idrees	Kenya	Pakistan	0.91887
Zahida	Qureshi	Kenya	Pakistan	0.95521
Zahida	Qureshi	Kenya	Pakistan	0.95521
Dino	Martins	Kenya	Portugal	0.838575
Guilherme	da Silva Pereira	Kenya	Portugal	0.98758
Richard	Habimana	Kenya	Rwanda	0.905456
Jean de Dieu	Baziki	Kenya	Rwanda	0.986047
Marie Lys	Irakoze	Kenya	Rwanda	0.897155
Naphtal	Habiyaremye	Kenya	Rwanda	0.979919
Therese	Umuhoza	Kenya	Rwanda	0.94468
Theogene	Uwizeyimana	Kenya	Rwanda	0.98758
Saliou	Niassy	Kenya	Senegal	0.82314
Xavier	Chiriboga Morales	Kenya	Spain	0.866336
Victoria	Carbonell	Kenya	Spain	0.77556
Scholastica	Zakayo	Kenya	Tanzania	0.924613
Fathiya	Khamis	Kenya	Tanzania	0.736257
Neema	Kaseje	Kenya	Tanzania	0.853303
Neema	Kaseje	Kenya	Tanzania	0.853303
Tecla	Temu	Kenya	Tanzania	0.876842
Tecla	Temu	Kenya	Tanzania	0.876842
Sheila	Shaibu	Kenya	Tanzania	0.743323
Rehema	Liyai	Kenya	Tanzania	0.864241
Ergün	Cakal	Kenya	Turkey	0.98758
Margaret	Nampijja	Kenya	Uganda	0.887721
Christopher	Opio	Kenya	Uganda	0.730741
Ivan	Sserwadda	Kenya	Uganda	0.938496
Hung	Nguyen-Viet	Kenya	Viet Nam	0.98758
Hung	Nguyen-Viet	Kenya	Viet Nam	0.98758
Njelembo	Mbewe	Kenya	Zambia	0.850842
Sydney	Mwamba	Kenya	Zambia	0.745856
Tatenda	Chiuya	Kenya	Zimbabwe	0.923844
Tatenda	Chiuya	Kenya	Zimbabwe	0.923844
Vongai	Paradza	Kenya	Zimbabwe	0.98758
Vongai	Paradza	Kenya	Zimbabwe	0.98758
Netsayi Noris	Mudege	Kenya	Zimbabwe	0.958253
